# Supplementary material for: RUNX3 Has an Oncogenic Role in Head and Neck Cancer
Source: PLoS One. 2009 Jun 12;4(6):e5892. doi: 10.1371/journal.pone.0005892 (PMC2690822; doi:10.1371/journal.pone.0005892)
Supplement: Dataset S1 — (0.88 MB XLS) [file pone.0005892.s009.xls]

## Sheet: Ratio>2(1251)
03.Ratio>2(1251)
HSC3 Control vs RunX3(no per gene)
Genes selected from condition type RunX3 that have Normalized Data values that are greater than those in condition(s) type Control by a factor of 2 fold. Starting gene list: 02.Raw Data>100(1 of2)(16785).
				Control			RunX3
RunX3/Control	Genbank	Common	Description	Normalized	Flags	Raw	Normalized	Flags	Raw	Systematic	Map	Chromosome	EC	Product	Phenotype	Function	Keywords	DBid	GO biological process	GO cellular component	GO molecular function	RefSeq	UniGene
201.3	NM_004887	KS1; Kec; BMAC; BRAK; NJAC; MIP-2g; SCYB14; MGC10687; bolekine	chemokine (C-X-C motif) ligand 14	0.0541872	A	1.1	10.9058	P	335.9	218002_s_at	5q31	5		small inducible cytokine B14 precursor				GeneID:9547; HGNC:10640; HPRD:HPRD_16049; MIM:604186; GI:20149565; CCDS:CCDS4188.1	GO:7267(cell-cell signaling); GO:6935(chemotaxis); GO:6955(immune response); GO:6954(inflammatory response); GO:7165(signal transduction)	GO:5794(Golgi apparatus); GO:5576(extracellular region); GO:5615(extracellular space)	GO:8009(chemokine activity)	NM_004887	Hs.483444
87.16	BF685808	SESN3	Sestrin 3	0.0591133	A	1.2	5.1526	P	158.7	235683_at	11q21	11					EST						Hs.659934
85.87	AF144103	KS1; Kec; BMAC; BRAK; NJAC; MIP-2g; SCYB14; MGC10687; bolekine	chemokine (C-X-C motif) ligand 14	0.157635	A	3.2	13.5357	P	416.9	222484_s_at	5q31	5		NJAC protein				GI:5059166	GO:7267(cell-cell signaling); GO:6935(chemotaxis); GO:6955(immune response); GO:6954(inflammatory response); GO:7165(signal transduction)	GO:5794(Golgi apparatus); GO:5576(extracellular region); GO:5615(extracellular space)	GO:8009(chemokine activity)	NM_004887	Hs.483444
67.5	AL138410	NPNT	Nephronectin	0.0935961	A	1.9	6.31818	P	194.6	225911_at	4q24	4					EST						Hs.518921
62.16	NM_000597	IBP2; IGF-BP53	insulin-like growth factor binding protein 2, 36kDa	0.0788177	A	1.6	4.89935	P	150.9	202718_at	2q33-q34	2		insulin-like growth factor binding protein 2, 36kDa				GeneID:3485; HGNC:5471; HPRD:HPRD_00898; MIM:146731; GI:55925576	GO:1558(regulation of cell growth)	GO:5576(extracellular region); GO:5615(extracellular space)	GO:5520(insulin-like growth factor binding)	NM_000597	Hs.438102
41.75	AF240698	RDHL; RDH15; RETSDR8; 3alpha-HSD	dehydrogenase/reductase (SDR family) member 9	0.20197	A	4.1	8.43182	P	259.7	223952_x_at	2q31.1	2		retinol dehydrogenase homolog isoform-1				GI:9082139	GO:42904(9-cis-retinoic acid biosynthetic process); GO:8209(androgen metabolic process); GO:30855(epithelial cell differentiation); GO:8152(metabolic process); GO:42448(progesterone metabolic process); GO:42572(retinol metabolic process)	GO:30176(integral to endoplasmic reticulum membrane); GO:16020(membrane); GO:5792(microsome)	GO:47035(3-alpha(17-beta)-hydroxysteroid dehydrogenase (NAD+) activity); GO:4022(alcohol dehydrogenase activity); GO:16491(oxidoreductase activity); GO:16854(racemase and epimerase activity); GO:4745(retinol dehydrogenase activity)	NM_005771; NM_199204	Hs.179608
32.98	AK022598	C10orf58	Chromosome 10 open reading frame 58	0.251232	A	5.1	8.28571	M	255.2	232662_x_at	10q23.1	10					FLI_CDNA; oligo capping; fis (full insert sequence)						Hs.500333
31.88	NM_014392	D4S234E; P21; NSG1; D4S234; NEEP21	DNA segment on chromosome 4 (unique) 234 expressed sequence	0.162562	A	3.3	5.18182	P	159.6	209569_x_at	4p16.3	4		brain neuron cytoplasmic protein 1				GeneID:27065; HPRD:HPRD_09624; MIM:607645; GI:7657003; CCDS:CCDS3376.1	GO:7212(dopamine receptor signaling pathway)	GO:5737(cytoplasm); GO:16021(integral to membrane); GO:16020(membrane); GO:5634(nucleus)	GO:50780(dopamine receptor binding)	NM_014392	Hs.518595
30.67	NM_022443	MLF1	myeloid leukemia factor 1	0.137931	A	2.8	4.23052	P	130.3	204784_s_at	3q25.1	3		myeloid leukemia factor 1	Leukemia, acute myeloid			GeneID:4291; HGNC:7125; HPRD:HPRD_03239; MIM:601402; GI:11967975; CCDS:CCDS3182.1	GO:7050(cell cycle arrest); GO:30154(cell differentiation); GO:7275(multicellular organismal development); GO:2318(myeloid progenitor cell differentiation); GO:6350(transcription)	GO:5737(cytoplasm); GO:5634(nucleus)	GO:3677(DNA binding); GO:5515(protein binding); GO:19904(protein domain specific binding)	NM_022443	Hs.85195
30.46	AF240697	RDHL; RDH15; RETSDR8; 3alpha-HSD	dehydrogenase/reductase (SDR family) member 9	0.231527	A	4.7	7.05195	P	217.2	224009_x_at	2q31.1	2		retinol dehydrogenase homolog isoform-2				GI:9082137	GO:42904(9-cis-retinoic acid biosynthetic process); GO:8209(androgen metabolic process); GO:30855(epithelial cell differentiation); GO:8152(metabolic process); GO:42448(progesterone metabolic process); GO:42572(retinol metabolic process)	GO:30176(integral to endoplasmic reticulum membrane); GO:16020(membrane); GO:5792(microsome)	GO:47035(3-alpha(17-beta)-hydroxysteroid dehydrogenase (NAD+) activity); GO:4022(alcohol dehydrogenase activity); GO:16491(oxidoreductase activity); GO:16854(racemase and epimerase activity); GO:4745(retinol dehydrogenase activity)	NM_005771; NM_199204	Hs.179608
28.8	NM_004438	SEK; HEK8; TYRO1	EPH receptor A4	0.1133	A	2.3	3.26299	P	100.5	206114_at	2q36.1	2	2.7.10.1	ephrin receptor EphA4				GeneID:2043; HGNC:3388; HPRD:HPRD_03719; MIM:602188; GI:4758280; CCDS:CCDS2447.1	GO:7628(adult walking behavior); GO:7411(axon guidance); GO:6468(protein amino acid phosphorylation); GO:7165(signal transduction); GO:7169(transmembrane receptor protein tyrosine kinase signaling pathway)	GO:5887(integral to plasma membrane); GO:16020(membrane)	GO:5524(ATP binding); GO:5003(ephrin receptor activity); GO:166(nucleotide binding); GO:4872(receptor activity); GO:16740(transferase activity)	NM_004438	Hs.371218
28.09	NM_002307	GAL7; PIG1; TP53I1	lectin, galactoside-binding, soluble, 7 (galectin 7)	0.231527	A	4.7	6.50325	P	200.3	206400_at	19q13.2	19		galectin 7				GeneID:3963; HGNC:6568; HPRD:HPRD_09002; MIM:600615; GI:4504985; CCDS:CCDS12520.1	GO:6915(apoptosis); GO:7157(heterophilic cell adhesion)	GO:5615(extracellular space); GO:5634(nucleus)	GO:5529(sugar binding)	NM_002307	Hs.597642
26.47	AI692575	LOC92196	Death-associated protein-like 1	0.123153	A	2.5	3.25974	P	100.4	229290_at	2q24.1	2					EST						Hs.59761
23.11	U36190	CRIP; CRP2; ESP1	cysteine-rich protein 2	0.162562	A	3.3	3.75649	P	115.7	208978_at	14q32.3	14		cysteine-rich protein 2				GI:1399028	GO:30097(hemopoiesis); GO:8284(positive regulation of cell proliferation)		GO:46872(metal ion binding); GO:8270(zinc ion binding)	NM_001312	Hs.534309
21.11	AL136805	TSH3; ZNF537; KIAA1474	teashirt family zinc finger 3	0.206897	A	4.2	4.36688	P	134.5	223393_s_at	19q12	19		hypothetical protein			HTC	GI:12053121; GOA:Q63HK5; HGNC:30700; UniProtKB/Swiss-Prot:Q63HK5	GO:7275(multicellular organismal development); GO:6355(regulation of transcription, DNA-dependent); GO:6350(transcription)	GO:5622(intracellular); GO:5634(nucleus)	GO:46872(metal ion binding); GO:43565(sequence-specific DNA binding); GO:3700(transcription factor activity); GO:8270(zinc ion binding)	NM_020856	Hs.278436
20.22	AI694073	GJB6	Gap junction protein, beta 6	1.9803	P	40.2	40.0422	P	1233.3	231771_at	13q11	13					EST						Hs.511757
17.29	NM_004364	CEBP; C/EBP-alpha	CCAAT/enhancer binding protein (C/EBP), alpha	0.275862	A	5.6	4.76948	P	146.9	204039_at	19q13.1	19		CCAAT/enhancer binding protein alpha	Leukemia, acute myeloid			GeneID:1050; HGNC:1833; HPRD:HPRD_00296; MIM:116897; GI:28872794	GO:19221(cytokine and chemokine mediated signaling pathway); GO:6091(generation of precursor metabolites and energy); GO:30099(myeloid cell differentiation); GO:6355(regulation of transcription, DNA-dependent); GO:6350(transcription); GO:6366(transcription from RNA polymerase II promoter)	GO:5634(nucleus)	GO:3705(RNA polymerase II transcription factor activity, enhancer binding); GO:46983(protein dimerization activity); GO:43565(sequence-specific DNA binding); GO:8134(transcription factor binding)	NM_004364	Hs.76171
16.59	NM_018965	TREM-2; Trem2a; Trem2b; Trem2c	triggering receptor expressed on myeloid cells 2	0.197044	A	4	3.26948	P	100.7	219725_at	6p21.1	6		triggering receptor expressed on myeloid cells 2	Nasu-Hakola disease			GeneID:54209; HGNC:17761; HPRD:HPRD_05473; MIM:605086; GI:9507203; CCDS:CCDS4852.1	GO:6959(humoral immune response)	GO:16021(integral to membrane); GO:16020(membrane)	GO:4872(receptor activity)	NM_018965	Hs.435295
16.2	S68290	C9; DD1; DDH; DDH1; H-37; MBAB; HAKRC; MGC8954; 2-ALPHA-HSD; 20-ALPHA-HSD	aldo-keto reductase family 1, member C1 (dihydrodiol dehydrogenase 1; 20-alpha (3-alpha)-hydroxysteroid dehydrogenase)	8.1133	P	164.7	131.474	P	4049.4	216594_x_at	10p15-p14	10	1.1.1.213	aldo-keto reductase family 1, member C1				GI:4261712	GO:15721(bile acid and bile salt transport); GO:8206(bile acid metabolic process); GO:30299(cholesterol absorption); GO:42632(cholesterol homeostasis); GO:7586(digestion); GO:6118(electron transport); GO:51260(protein homooligomerization); GO:6805(xenobiotic metabolic process)	GO:5829(cytosol)	GO:47006(20-alpha-hydroxysteroid dehydrogenase activity); GO:47042(3-alpha-hydroxysteroid dehydrogenase (B-specific) activity); GO:4033(aldo-keto reductase activity); GO:32052(bile acid binding); GO:16491(oxidoreductase activity); GO:47115(trans-1,2-dihydrobenzene-1,2-diol dehydrogenase activity)	NM_001353	Hs.460260
15.45	BC011595	NMB; HGFIN	glycoprotein (transmembrane) nmb	0.384236	P	7.8	5.93831	P	182.9	1554018_at	7p15	7		GPNMB protein				GeneID:10457; MIM:604368; GI:15079530	GO:8285(negative regulation of cell proliferation)	GO:16021(integral to membrane); GO:16020(membrane)		NM_002510	Hs.190495
15.38	U05598	DD; DD2; BABP; DDH2; HBAB; HAKRD; MCDR2; AKR1C-pseudo	aldo-keto reductase family 1, member C2 (dihydrodiol dehydrogenase 2; bile acid binding protein; 3-alpha hydroxysteroid dehydrogenase, type III)	7.35961	P	149.4	113.221	P	3487.2	209699_x_at	10p15-p14	10	1.1.1.213	dihydrodiol dehydrogenase	Obesity, hyperphagia, and developmental delay	bile acid binder		GI:531160	GO:7586(digestion); GO:6629(lipid metabolic process); GO:6693(prostaglandin metabolic process); GO:8202(steroid metabolic process)		GO:47026(3-alpha-hydroxysteroid dehydrogenase (A-specific) activity); GO:32052(bile acid binding); GO:16491(oxidoreductase activity); GO:47115(trans-1,2-dihydrobenzene-1,2-diol dehydrogenase activity)	NM_001354; NM_205845	Hs.567256
15.03	NM_002425	SL-2; STMY2	matrix metallopeptidase 10 (stromelysin 2)	3.24138	P	65.8	48.7338	P	1501	205680_at	11q22.3	11	3.4.24.22	matrix metalloproteinase 10 preproprotein				GeneID:4319; HGNC:7156; HPRD:HPRD_01704; MIM:185260; GI:4505205; CCDS:CCDS8321.1	GO:30574(collagen catabolic process); GO:270(peptidoglycan metabolic process); GO:6508(proteolysis)	GO:5615(extracellular space); GO:5578(proteinaceous extracellular matrix)	GO:5509(calcium ion binding); GO:30303(stromelysin 2 activity); GO:8270(zinc ion binding)	NM_002425	Hs.2258
15.02	NM_002275	K15; CK15; K1CO	keratin 15	5.30542	P	107.7	79.7045	P	2454.9	204734_at	17q21.2	17		keratin 15				GeneID:3866; HGNC:6421; HPRD:HPRD_01009; MIM:148030; GI:24430190; CCDS:CCDS11398.1	GO:8544(epidermis development)	GO:5882(intermediate filament)	GO:5515(protein binding); GO:5200(structural constituent of cytoskeleton)	NM_002275	Hs.654570
14.84	AL569511	KRT6A	Keratin 6A	18.2906	P	371.3	271.422	P	8359.8	214580_x_at	12q12-q13	12					EST						Hs.433845
14.83	NM_006536	CaCC	chloride channel, calcium activated, family member 2	2.67488	P	54.3	39.6721	P	1221.9	206164_at	1p31-p22	1		calcium activated chloride channel 2				GeneID:9635; HGNC:2016; HPRD:HPRD_04923; MIM:604003; GI:5729769; CCDS:CCDS708.1	GO:6810(transport)	GO:5887(integral to plasma membrane)	GO:5254(chloride channel activity)	NM_006536	Hs.241551
14.46	NM_000422	PC; K17; PC2; PCHC1	keratin 17	28.4089	P	576.7	410.747	P	12651	205157_s_at	17q12-q21	17		keratin 17	Pachyonychia congenita, Jackson-Lawler type; Steatocystoma multiplex			GeneID:3872; HGNC:6427; HPRD:HPRD_01019; MIM:148069; GI:4557701; CCDS:CCDS11402.1	GO:8150(biological_process); GO:8544(epidermis development)	GO:5575(cellular_component); GO:5882(intermediate filament)	GO:5515(protein binding); GO:5200(structural constituent of cytoskeleton); GO:5198(structural molecule activity)	NM_000422	Hs.2785
14.38	NM_013314	BASH; Ly57; SLP65; BLNK-s; SLP-65; MGC111051	B-cell linker	0.330049	A	6.7	4.74675	P	146.2	207655_s_at	10q23.2-q23.33	10		B-cell linker	Hypoglobulinemia and absent B cells			GeneID:29760; HGNC:14211; HPRD:HPRD_05153; MIM:604515; GI:7019535; CCDS:CCDS7446.1	GO:30183(B cell differentiation); GO:7516(hemocyte development); GO:6959(humoral immune response); GO:6954(inflammatory response); GO:7242(intracellular signaling cascade)	GO:5737(cytoplasm); GO:5622(intracellular)	GO:5070(SH3/SH2 adaptor activity); GO:5068(transmembrane receptor protein tyrosine kinase adaptor protein activity)	NM_013314	Hs.665244
14.31	M33376	DD; DD2; BABP; DDH2; HBAB; HAKRD; MCDR2; AKR1C-pseudo	aldo-keto reductase family 1, member C2 (dihydrodiol dehydrogenase 2; bile acid binding protein; 3-alpha hydroxysteroid dehydrogenase, type III)	7.80788	P	158.5	111.695	P	3440.2	211653_x_at	10p15-p14	10	1.1.1.213	aldo-keto reductase family 1, member C2	Obesity, hyperphagia, and developmental delay		chlordecone reductase		GO:7586(digestion); GO:6629(lipid metabolic process); GO:6693(prostaglandin metabolic process); GO:8202(steroid metabolic process)		GO:47026(3-alpha-hydroxysteroid dehydrogenase (A-specific) activity); GO:32052(bile acid binding); GO:16491(oxidoreductase activity); GO:47115(trans-1,2-dihydrobenzene-1,2-diol dehydrogenase activity)	NM_001354; NM_205845	Hs.567256
14.11	NM_000627	MGC163161	latent transforming growth factor beta binding protein 1	0.374384	A	7.6	5.28247	P	162.7	202729_s_at	2p22-p21	2		latent transforming growth factor beta binding protein 1 isoform LTBP-1S				GeneID:4052; HGNC:6714; HPRD:HPRD_01039; MIM:150390; GI:46249412; CCDS:CCDS33178.1	GO:8150(biological_process)	GO:5578(proteinaceous extracellular matrix)	GO:5509(calcium ion binding); GO:19838(growth factor binding); GO:5024(transforming growth factor beta receptor activity)	NM_000627; NM_206943	Hs.654497
13.23	NM_002851	PTPZ; HPTPZ; PTP18; PTPRZ; RPTPB; HPTPzeta; RPTPbeta; phosphacan	protein tyrosine phosphatase, receptor-type, Z polypeptide 1	0.492611	A	10	6.51623	P	200.7	204469_at	7q31.3	7	3.1.3.48	protein tyrosine phosphatase, receptor-type, zeta1 precursor	H. pylori infection, susceptibility to			GeneID:5803; HGNC:9685; HPRD:HPRD_01481; MIM:176891; GI:91208428; CCDS:CCDS34740.1	GO:7409(axonogenesis); GO:7417(central nervous system development); GO:6730(one-carbon compound metabolic process); GO:6470(protein amino acid dephosphorylation)	GO:5887(integral to plasma membrane); GO:16020(membrane); GO:5578(proteinaceous extracellular matrix)	GO:4089(carbonate dehydratase activity); GO:16787(hydrolase activity); GO:5515(protein binding); GO:5001(transmembrane receptor protein tyrosine phosphatase activity); GO:8270(zinc ion binding)	NM_002851	Hs.489824
12.57	BF003134	CLCA2	Chloride channel, calcium activated, family member 2	4.70443	P	95.5	59.1169	P	1820.8	217528_at	1p31-p22	1					EST						Hs.241551
11.86	NM_000359	LI; KTG; LI1; TGK; ICR2; TGASE	transglutaminase 1 (K polypeptide epidermal type I, protein-glutamine-gamma-glutamyltransferase)	0.384236	A	7.8	4.55844	P	140.4	206008_at	14q11.2	14	2.3.2.13	transglutaminase 1	Ichthyosiform erythroderma, congenital; Ichthyosis, lamellar, autosomal recessive; Self-healing collodion baby			GeneID:7051; HGNC:11777; HPRD:HPRD_01824; MIM:190195; GI:4507475; CCDS:CCDS9622.1	GO:43163(cell envelope organization and biogenesis); GO:31424(keratinization); GO:30216(keratinocyte differentiation); GO:9887(organ morphogenesis); GO:18149(peptide cross-linking); GO:6464(protein modification process)	GO:5913(cell-cell adherens junction); GO:1533(cornified envelope); GO:31224(intrinsic to membrane); GO:16020(membrane)	GO:8415(acyltransferase activity); GO:5509(calcium ion binding); GO:5515(protein binding); GO:3810(protein-glutamine gamma-glutamyltransferase activity); GO:16740(transferase activity)	NM_000359	Hs.508950
11.83	AL365343	LAT2; LPI-PC1	solute carrier family 7 (cationic amino acid transporter, y+ system), member 8	1.40394	P	28.5	16.6104	P	511.6	216604_s_at	14q11.2	14					FLI_CDNA		GO:6520(amino acid metabolic process); GO:6865(amino acid transport); GO:15804(neutral amino acid transport); GO:6461(protein complex assembly); GO:6810(transport)	GO:5887(integral to plasma membrane); GO:16020(membrane); GO:5886(plasma membrane)	GO:15359(amino acid permease activity); GO:15171(amino acid transporter activity); GO:15175(neutral amino acid transporter activity); GO:42605(peptide antigen binding)		Hs.632348
10.87	BC004490	c-fos	v-fos FBJ murine osteosarcoma viral oncogene homolog	0.300493	A	6.1	3.26623	P	100.6	209189_at	14q24.3	14		v-fos FBJ murine osteosarcoma viral oncogene homolog			MGC	GeneID:2353; HGNC:3796; MIM:164810; GI:13325364	GO:6306(DNA methylation); GO:6954(inflammatory response); GO:7399(nervous system development); GO:6357(regulation of transcription from RNA polymerase II promoter)	GO:5634(nucleus); GO:5667(transcription factor complex)	GO:46983(protein dimerization activity); GO:43565(sequence-specific DNA binding); GO:3704(specific RNA polymerase II transcription factor activity); GO:3700(transcription factor activity)	NM_005252	Hs.25647
10.65	NM_001353	C9; DD1; DDH; DDH1; H-37; MBAB; HAKRC; MGC8954; 2-ALPHA-HSD; 20-ALPHA-HSD	aldo-keto reductase family 1, member C1 (dihydrodiol dehydrogenase 1; 20-alpha (3-alpha)-hydroxysteroid dehydrogenase)	12.9507	P	262.9	137.896	P	4247.2	204151_x_at	10p15-p14	10	1.3.1.20	aldo-keto reductase family 1, member C1				GeneID:1645; HGNC:384; HPRD:HPRD_07194; MIM:600449; GI:5453543; CCDS:CCDS7061.1	GO:15721(bile acid and bile salt transport); GO:8206(bile acid metabolic process); GO:30299(cholesterol absorption); GO:42632(cholesterol homeostasis); GO:7586(digestion); GO:6118(electron transport); GO:51260(protein homooligomerization); GO:6805(xenobiotic metabolic process)	GO:5829(cytosol)	GO:47006(20-alpha-hydroxysteroid dehydrogenase activity); GO:47042(3-alpha-hydroxysteroid dehydrogenase (B-specific) activity); GO:4033(aldo-keto reductase activity); GO:32052(bile acid binding); GO:16491(oxidoreductase activity); GO:47115(trans-1,2-dihydrobenzene-1,2-diol dehydrogenase activity)	NM_001353	Hs.460260
10.16	NM_006536	CaCC	chloride channel, calcium activated, family member 2	7.92611	P	160.9	80.539	P	2480.6	206165_s_at	1p31-p22	1		calcium activated chloride channel 2				GeneID:9635; HGNC:2016; HPRD:HPRD_04923; MIM:604003; GI:5729769; CCDS:CCDS708.1	GO:6810(transport)	GO:5887(integral to plasma membrane)	GO:5254(chloride channel activity)	NM_006536	Hs.241551
9.586	NM_002422	SL-1; STMY; STR1; MMP-3; STMY1; MGC126102; MGC126103; MGC126104	matrix metallopeptidase 3 (stromelysin 1, progelatinase)	2.0936	P	42.5	20.0682	P	618.1	205828_at	11q22.3	11	3.4.24.17	matrix metalloproteinase 3 preproprotein	Coronary heart disease, susceptibility to			GeneID:4314; HGNC:7173; HPRD:HPRD_01703; MIM:185250; GI:4505217; CCDS:CCDS8323.1	GO:30574(collagen catabolic process); GO:270(peptidoglycan metabolic process); GO:6508(proteolysis)	GO:5615(extracellular space); GO:5578(proteinaceous extracellular matrix)	GO:5509(calcium ion binding); GO:4248(stromelysin 1 activity); GO:8270(zinc ion binding)	NM_002422	Hs.375129
9.392	NM_005605	CALNA3	protein phosphatase 3 (formerly 2B), catalytic subunit, gamma isoform	0.35468	A	7.2	3.33117	P	102.6	207000_s_at	8p21.3	8	3.1.3.16	protein phosphatase 3 (formerly 2B), catalytic subunit, gamma isoform (calcineurin A gamma)				GeneID:5533; HGNC:9316; HPRD:HPRD_00236; MIM:114107; GI:21361290; CCDS:CCDS34859.1		GO:5955(calcineurin complex)	GO:5516(calmodulin binding); GO:16787(hydrolase activity); GO:5506(iron ion binding); GO:46872(metal ion binding); GO:4721(phosphoprotein phosphatase activity); GO:8270(zinc ion binding)	NM_005605	Hs.655661
9.191	NM_002775	L56; HtrA; ARMD7; ORF480; PRSS11	HtrA serine peptidase 1	5.03941	P	102.3	46.3149	P	1426.5	201185_at	10q26.3	10	3.4.21.-	HtrA serine peptidase 1	Macular degeneration, age-related, 7; Macular degeneration, age-related, neovascular type			GeneID:5654; HGNC:9476; HPRD:HPRD_03725; MIM:602194; GI:4506141; CCDS:CCDS7630.1	GO:30514(negative regulation of BMP signaling pathway); GO:30512(negative regulation of transforming growth factor beta receptor signaling pathway); GO:6508(proteolysis); GO:1558(regulation of cell growth)	GO:5576(extracellular region); GO:5615(extracellular space)	GO:5520(insulin-like growth factor binding); GO:8233(peptidase activity); GO:5515(protein binding); GO:4252(serine-type endopeptidase activity)	NM_002775	Hs.501280
8.924	BF512388	C10orf58	Chromosome 10 open reading frame 58	11.2069	P	227.5	100.01	P	3080.3	228155_at	10q23.1	10					EST						Hs.500333
8.814	BC005871	MGC4248	chromosome 10 open reading frame 58	7.06404	P	143.4	62.263	P	1917.7	224435_at	10q23.1	10		chromosome 10 open reading frame 58			MGC	GeneID:84293; HGNC:28651; GI:52632391				NM_032333	Hs.500333
8.043	AL365347	SLC7A8	Solute carrier family 7 (cationic amino acid transporter, y+ system), member 8	1.71921	P	34.9	13.8279	P	425.9	216092_s_at	14q11.2	14					FLI_CDNA						Hs.632348
8.027	NM_002510	NMB; HGFIN	glycoprotein (transmembrane) nmb	19.3645	P	393.1	155.445	P	4787.7	201141_at	7p15	7		glycoprotein (transmembrane) nmb isoform b precursor				GeneID:10457; HGNC:4462; HPRD:HPRD_05081; MIM:604368; GI:4505405; CCDS:CCDS5380.1	GO:8285(negative regulation of cell proliferation)	GO:16021(integral to membrane); GO:16020(membrane)		NM_002510	Hs.190495
7.976	NM_000050	ASS; CTLN1	argininosuccinate synthetase 1	14.0936	P	286.1	112.416	P	3462.4	207076_s_at	9q34.1	9	6.3.4.5	argininosuccinate synthetase 1	Citrullinemia			GeneID:445; HGNC:758; MIM:603470; GI:53759107; CCDS:CCDS6933.1	GO:8652(amino acid biosynthetic process); GO:6526(arginine biosynthetic process); GO:50(urea cycle)	GO:5737(cytoplasm)	GO:5524(ATP binding); GO:4055(argininosuccinate synthase activity); GO:16874(ligase activity); GO:166(nucleotide binding); GO:5515(protein binding)	NM_000050; NM_054012	Hs.160786
7.952	AB059408	HOP; OB1; LAGY; Toto; Cameo; NECC1; SMAP31; MGC20820	homeodomain-only protein	0.605911	A	12.3	4.81818	P	148.4	211597_s_at	4q11-q12	4		homeodomain-only protein				GI:13560281	GO:7275(multicellular organismal development); GO:6355(regulation of transcription, DNA-dependent)	GO:5634(nucleus)	GO:43565(sequence-specific DNA binding); GO:3700(transcription factor activity)	NM_032495; NM_139211; NM_139212	Hs.654864
7.713	Z19574	PC; K17; PC2; PCHC1	keratin 17	61.0542	P	1239.4	470.883	P	14503.2	212236_x_at	17q12-q21	17		cytokeratin 17	Pachyonychia congenita, Jackson-Lawler type; Steatocystoma multiplex	intermediate filament protein	cytokeratin 17	GI:30379; GDB:136211; GOA:Q04695; HGNC:6427; UniProtKB/Swiss-Prot:Q04695	GO:8150(biological_process); GO:8544(epidermis development)	GO:5575(cellular_component); GO:5882(intermediate filament)	GO:5515(protein binding); GO:5200(structural constituent of cytoskeleton); GO:5198(structural molecule activity)	NM_000422
7.645	AI831452	KRT6B	Keratin 6B	4	P	81.2	30.5812	P	941.9	213680_at	12q12-q13	12					EST						Hs.654613
7.625	AB001325	GIL	aquaporin 3 (Gill blood group)	6.1133	P	124.1	46.6136	P	1435.7	39249_at	9p13	9		aquaporin 3	Blood group GIL		aquaporin 3; AQP3; water channel	GI:1854374	GO:7588(excretion); GO:6810(transport)	GO:5887(integral to plasma membrane); GO:16020(membrane); GO:5624(membrane fraction)	GO:5215(transporter activity)	NM_004925
7.544	NM_005564	NGAL	lipocalin 2 (oncogene 24p3)	19.936	P	404.7	150.406	P	4632.5	212531_at	9q34	9		lipocalin 2				GeneID:3934; HGNC:6526; HPRD:HPRD_02551; MIM:600181; GI:38455402; CCDS:CCDS6892.1	GO:6810(transport)	GO:5737(cytoplasm); GO:5625(soluble fraction)	GO:5488(binding); GO:5215(transporter activity)	NM_005564	Hs.204238
7.306	AV733950	EGR1	Early growth response 1	1.03941	A	21.1	7.59416	P	233.9	201693_s_at	5q31.1	5					EST						Hs.326035
7.093	NM_001878	RBP6; CRABP-II	cellular retinoic acid binding protein 2	6.31527	P	128.2	44.7922	P	1379.6	202575_at	1q21.3	1		cellular retinoic acid binding protein 2				GeneID:1382; HGNC:2339; HPRD:HPRD_08353; MIM:180231; GI:4503029; CCDS:CCDS1152.1	GO:8544(epidermis development); GO:6355(regulation of transcription, DNA-dependent); GO:7165(signal transduction); GO:6810(transport)		GO:8289(lipid binding); GO:16918(retinal binding)	NM_001878	Hs.405662
7.083	M68874	PLA2G4; MGC126350; cPLA2-alpha	phospholipase A2, group IVA (cytosolic, calcium-dependent)	1.22167	P	24.8	8.6526	P	266.5	210145_at	1q25	1	3.1.1.4	phosphatidylcholine 2-acylhydrolase				GI:190004	GO:6690(icosanoid metabolic process); GO:16042(lipid catabolic process); GO:9395(phospholipid catabolic process); GO:6663(platelet activating factor biosynthetic process)	GO:5829(cytosol); GO:16021(integral to membrane)	GO:5509(calcium ion binding); GO:16787(hydrolase activity); GO:4622(lysophospholipase activity); GO:4623(phospholipase A2 activity)	NM_024420	Hs.497200
7.024	L42612	K6B; PC2; CK6B; KRTL1	keratin 6B	32.1182	P	652	225.604	P	6948.6	209126_x_at	12q12-q13	12		keratin type II	Pachyonychia congenita, Jackson-Lawler type		isoform; keratin; keratin K6; keratin type II	GI:908805	GO:7398(ectoderm development)	GO:5882(intermediate filament)	GO:5200(structural constituent of cytoskeleton)	NM_005555	Hs.654613
6.955	AI972386	C9orf150	Chromosome 9 open reading frame 150	0.571429	A	11.6	3.97403	P	122.4	227443_at	9p23	9					EST						Hs.445356
6.877	AB018580	DD3; HAKRB; HAKRe; HA1753; HSD17B5; hluPGFS; KIAA0119	aldo-keto reductase family 1, member C3 (3-alpha hydroxysteroid dehydrogenase, type II)	8.5665	P	173.9	58.9124	P	1814.5	209160_at	10p15-p14	10	1.1.1.213	hluPGFS			c-hluPGFS; hluPGFS	GI:6624211	GO:6118(electron transport); GO:6693(prostaglandin metabolic process)	GO:5622(intracellular)	GO:47026(3-alpha-hydroxysteroid dehydrogenase (A-specific) activity); GO:4033(aldo-keto reductase activity); GO:4303(estradiol 17-beta-dehydrogenase activity); GO:16491(oxidoreductase activity); GO:47017(prostaglandin-F synthase activity); GO:47115(trans-1,2-dihydrobenzene-1,2-diol dehydrogenase activity)	NM_003739	Hs.78183
6.753	AF043977	CaCC	chloride channel, calcium activated, family member 2	6.44335	P	130.8	43.5097	P	1340.1	206166_s_at	1p31-p22	1		calcium-activated chloride channel-2				GI:5138900	GO:6810(transport)	GO:5887(integral to plasma membrane)	GO:5254(chloride channel activity)	NM_006536	Hs.241551
6.727	NM_001964	TIS8; AT225; G0S30; NGFI-A; ZNF225; KROX-24; ZIF-268	early growth response 1	11.2562	P	228.5	75.7208	P	2332.2	201694_s_at	5q31.1	5		early growth response 1				GeneID:1958; HGNC:3238; HPRD:HPRD_00549; MIM:128990; GI:4503493; CCDS:CCDS4206.1	GO:30217(T cell differentiation); GO:45941(positive regulation of transcription); GO:6355(regulation of transcription, DNA-dependent); GO:6350(transcription)	GO:5622(intracellular); GO:5634(nucleus)	GO:46872(metal ion binding); GO:3700(transcription factor activity); GO:8270(zinc ion binding)	NM_001964	Hs.326035
6.681	NM_014059	RGC32; RGC-32; KIAA0564; MGC87338; bA157L14.2	chromosome 13 open reading frame 15	1.5468	P	31.4	10.3344	P	318.3	218723_s_at	13q14.11	13		response gene to complement 32				GeneID:28984; HGNC:20369; HPRD:HPRD_17970; MIM:610077; GI:132626811	GO:7049(cell cycle)	GO:5634(nucleus)	GO:5515(protein binding)	NM_014059	Hs.507866
6.639	NM_022898	RIT1; CTIP2; CTIP-2; hRIT1-alpha	B-cell CLL/lymphoma 11B (zinc finger protein)	1.8867	P	38.3	12.526	P	385.8	219528_s_at	14q32.2	14		B-cell CLL/lymphoma 11B isoform 2				GeneID:64919; HGNC:13222; MIM:606558; GI:12597635; CCDS:CCDS9949.1	GO:6355(regulation of transcription, DNA-dependent); GO:6350(transcription)	GO:5622(intracellular); GO:5634(nucleus)	GO:46872(metal ion binding); GO:3676(nucleic acid binding); GO:8270(zinc ion binding)	NM_022898; NM_138576	Hs.510396
6.563	AW138350	ICHTHYIN	Ichthyin protein	1.75862	M	35.7	11.5422	P	355.5	230188_at	5q33.3	5					EST						Hs.4285
6.512	NM_000142	ACH; CEK2; JTK4; CD333; HSFGFR3EX	fibroblast growth factor receptor 3 (achondroplasia, thanatophoric dwarfism)	4.61084	P	93.6	30.026	P	924.8	204379_s_at	4p16.3	4	2.7.10.1	fibroblast growth factor receptor 3 isoform 1 precursor	Achondroplasia; Bladder cancer; CATSHL syndrome; Cervical cancer, somatic; Colorectal cancer, somatic; Crouzon syndrome with acanthosis nigricans; Hypochondroplasia; LADD syndrome; Muenke syndrome; Nevus, keratinocytic, nonepidermolytic; Thanatophoric dysplasia, types I and II			GeneID:2261; HGNC:3690; HPRD:HPRD_00624; MIM:134934; GI:4503711; CCDS:CCDS3353.1	GO:7259(JAK-STAT cascade); GO:165(MAPKKK cascade); GO:16049(cell growth); GO:8543(fibroblast growth factor receptor signaling pathway); GO:6468(protein amino acid phosphorylation); GO:1501(skeletal development)	GO:5887(integral to plasma membrane); GO:16020(membrane)	GO:5524(ATP binding); GO:5007(fibroblast growth factor receptor activity); GO:42802(identical protein binding); GO:166(nucleotide binding); GO:4713(protein-tyrosine kinase activity); GO:4872(receptor activity); GO:16740(transferase activity)	NM_000142; NM_022965	Hs.1420
6.434	AF141347	TUBA3; FLJ25113; B-ALPHA-1	tubulin, alpha 1a	2.46305	P	50	15.8474	P	488.1	209118_s_at	12q12-q14.3	12		alpha-tubulin				GI:4929134	GO:7018(microtubule-based movement); GO:51258(protein polymerization)	GO:5874(microtubule); GO:5739(mitochondrion); GO:43234(protein complex)	GO:5525(GTP binding); GO:3924(GTPase activity); GO:166(nucleotide binding); GO:5198(structural molecule activity)	NM_006009	Hs.654422
6.319	NM_000362	SFD; K222; K222TA2; HSMRK222	TIMP metallopeptidase inhibitor 3 (Sorsby fundus dystrophy, pseudoinflammatory)	2.69951	P	54.8	17.0584	P	525.4	201150_s_at	22q12.1-q13.2	22		tissue inhibitor of metalloproteinase 3 precursor	Sorsby fundus dystrophy			GeneID:7078; HGNC:11822; HPRD:HPRD_01785; MIM:188826; GI:4507513; CCDS:CCDS13911.1	GO:8624(induction of apoptosis by extracellular signals); GO:50896(response to stimulus); GO:7169(transmembrane receptor protein tyrosine kinase signaling pathway); GO:7601(visual perception)	GO:5604(basement membrane); GO:5578(proteinaceous extracellular matrix)	GO:4857(enzyme inhibitor activity); GO:8191(metalloendopeptidase inhibitor activity); GO:3674(molecular_function)	NM_000362	Hs.644633
6.148	BE732830		601565341F1 NIH_MGC_21 Homo sapiens cDNA clone IMAGE:3839914 5', mRNA sequence.	0.541872	A	11	3.33117	M	102.6	244616_x_at		0					EST
6.133	BE502377	SH3BP2	SH3-domain binding protein 2	0.53202	A	10.8	3.26299	P	100.5	209370_s_at	4p16.3	4					EST						Hs.167679
6.125	AW024420	DUSP1	Dual specificity phosphatase 1	0.605911	A	12.3	3.71104	M	114.3	226578_s_at	5q34	5					EST						Hs.171695
6.06	NM_021039			47.1626	P	957.4	285.789	P	8802.3	208540_x_at		0
6.057	AF088867	AG2; GOB-4; HAG-2; XAG-2	anterior gradient homolog 2 (Xenopus laevis)	1.29557	A	26.3	7.8474	P	241.7	209173_at	7p21.3	7		putative secreted protein XAG				GI:6652812				NM_006408	Hs.530009
5.957	NM_139165	LETAL; ULBP4; MGC125308; MGC125309; bA350J20.7	retinoic acid early transcript 1E	0.650246	A	13.2	3.87338	P	119.3	1552777_a_at	6q25.1	6		retinoic acid early transcript 1E				GeneID:135250; HGNC:16793; HPRD:HPRD_16466; MIM:609243; GI:21040249; CCDS:CCDS5221.1	GO:19882(antigen processing and presentation); GO:6955(immune response)	GO:42612(MHC class I protein complex); GO:16021(integral to membrane); GO:5886(plasma membrane)	GO:5515(protein binding)	NM_139165	Hs.511818
5.906	AW444761	CDKN2B	Cyclin-dependent kinase inhibitor 2B (p15, inhibits CDK4)	1.51232	P	30.7	8.93182	P	275.1	236313_at	9p21	9					EST						Hs.72901
5.904	BE883841	SESN3	MRNA; cDNA DKFZp313B1017 (from clone DKFZp313B1017)	0.817734	P	16.6	4.82792	P	148.7	225123_at	11	11					EST						Hs.120633
5.902	NM_003247	TSP2	thrombospondin 2	2.50739	P	50.9	14.7987	P	455.8	203083_at	6q27	6		thrombospondin 2 precursor				GeneID:7058; HGNC:11786; HPRD:HPRD_01766; MIM:188061; GI:40317628; CCDS:CCDS34574.1	GO:7155(cell adhesion)	GO:5576(extracellular region); GO:5578(proteinaceous extracellular matrix)	GO:5509(calcium ion binding); GO:8201(heparin binding); GO:5515(protein binding); GO:5198(structural molecule activity)	NM_003247	Hs.371147
5.825	NM_019000	FLJ20152; FLJ22155; FLJ22179	family with sequence similarity 134, member B	0.605911	A	12.3	3.52922	P	108.7	218532_s_at	5p15.1	5		hypothetical protein LOC54463 isoform 2				GeneID:54463; HGNC:25964; HPRD:HPRD_07879; GI:21361617				NM_019000	Hs.481704
5.822	AB032953	TEN-M2; DKFZp686A1568	odz, odd Oz/ten-m homolog 2 (Drosophila)	4.71921	P	95.8	27.474	P	846.2	231867_at	5q34-q35.1	5		KIAA1127 protein				GI:27529858		GO:16021(integral to membrane); GO:16020(membrane)	GO:5529(sugar binding)		Hs.654631
5.758	AI799018	EPHA4	EPH receptor A4	0.748768	P	15.2	4.31169	P	132.8	227449_at	2q36.1	2					EST						Hs.371218
5.668	N74607	AQP3	Aquaporin 3 (Gill blood group)	40.5369	P	822.9	229.763	P	7076.7	39248_at	9p13	9					EST						Hs.234642
5.622	AB032261	SCD1; FADS5; PRO0998	stearoyl-CoA desaturase (delta-9-desaturase)	41.7143	P	846.8	234.513	P	7223	200832_s_at	10q23-q24	10		stearoyl-CoA desaturase			stearoyl-CoA desaturase	GI:7415721	GO:6633(fatty acid biosynthetic process); GO:6629(lipid metabolic process)	GO:5783(endoplasmic reticulum); GO:16021(integral to membrane); GO:16020(membrane)	GO:5506(iron ion binding); GO:16491(oxidoreductase activity); GO:16717(oxidoreductase activity, acting on paired donors, with oxidation of a pair of donors resulting in the reduction of molecular oxygen to two molecules of water); GO:4768(stearoyl-CoA 9-desaturase activity)	NM_005063	Hs.558396
5.611	AF061812	K16; CK16; K1CP; NEPPK; KRT16A	keratin 16 (focal non-epidermolytic palmoplantar keratoderma)	1.28571	A	26.1	7.21429	P	222.2	209800_at	17q12-q21	17		keratin 16	Pachyonychia congenita, Jadassohn-Lewandowsky type; Palmoplantar keratoderma, nonepidermolytic; Palmoplantar verrucous nevus, unilateral			GI:4091879	GO:8283(cell proliferation); GO:7010(cytoskeleton organization and biogenesis); GO:8544(epidermis development); GO:45104(intermediate filament cytoskeleton organization and biogenesis)	GO:5882(intermediate filament)	GO:5515(protein binding); GO:5200(structural constituent of cytoskeleton)	NM_005557	Hs.655160
5.609	NM_002430	MGCR; MGCR1; MGCR1-PEN; dJ353E16.2	meningioma (disrupted in balanced translocation) 1	3.09852	P	62.9	17.3799	P	535.3	205330_at	22q11	22		meningioma 1	Meningioma			CTA-437G10__B.1	GO:8150(biological_process); GO:7049(cell cycle); GO:45786(negative regulation of progression through cell cycle)	GO:5575(cellular_component)	GO:3674(molecular_function)	NM_002430	Hs.268515
5.572	NM_005904	MADH7; MADH8; FLJ16482	SMAD family member 7	0.650246	A	13.2	3.62338	P	111.6	204790_at	18q21.1	18		MAD, mothers against decapentaplegic homolog 7				GeneID:4092; HGNC:6773; HPRD:HPRD_04241; MIM:602932; GI:5174517; CCDS:CCDS11936.1	GO:6355(regulation of transcription, DNA-dependent); GO:6950(response to stress); GO:6350(transcription); GO:7179(transforming growth factor beta receptor signaling pathway)	GO:5622(intracellular); GO:5634(nucleus)	GO:5515(protein binding); GO:5076(receptor signaling protein serine/threonine kinase signaling protein activity); GO:30617(transforming growth factor beta receptor, inhibitory cytoplasmic mediator activity)	NM_005904	Hs.465087
5.509	D87328	HCS	holocarboxylase synthetase (biotin-(proprionyl-Coenzyme A-carboxylase (ATP-hydrolysing)) ligase)	0.768473	A	15.6	4.23377	P	130.4	209399_at	21q22.1	21	6.3.4.15	HCS	Holocarboxylase synthetase deficiency		HCS	GI:1813424	GO:6464(protein modification process)		GO:4077(biotin-[acetyl-CoA-carboxylase] ligase activity); GO:4078(biotin-[methylcrotonoyl-CoA-carboxylase] ligase activity); GO:4079(biotin-[methylmalonyl-CoA-carboxytransferase] ligase activity); GO:4080(biotin-[propionyl-CoA-carboxylase (ATP-hydrolyzing)] ligase activity); GO:16874(ligase activity)	NM_000411	Hs.371350
5.509	NM_020299	HIS; HSI; ARL1; ARL-1; ALDRLn; AKR1B11; AKR1B12; MGC14103	aldo-keto reductase family 1, member B10 (aldose reductase)	2.18227	P	44.3	12.0227	P	370.3	206561_s_at	7q33	7		aldo-keto reductase family 1, member B10				GeneID:57016; HGNC:382; HPRD:HPRD_05271; MIM:604707; GI:20127592; CCDS:CCDS5832.1	GO:6081(aldehyde metabolic process); GO:7586(digestion); GO:8202(steroid metabolic process)	GO:5575(cellular_component)	GO:4033(aldo-keto reductase activity); GO:16491(oxidoreductase activity)	NM_020299	Hs.116724
5.491	AI459194	EGR1	Early growth response 1	29.9064	P	607.1	164.218	P	5057.9	227404_s_at	5q31.1	5					EST						Hs.326035
5.477	M15565	TRA@	T cell receptor alpha locus	1.86207	A	37.8	10.1981	P	314.1	210972_x_at	14q11.2	14					T-cell receptor antigen; cell surface glycoprotein	GI:338766; GDB:G00-120-404					Hs.74647
5.45	NM_012244	LAT2; LPI-PC1	solute carrier family 7 (cationic amino acid transporter, y+ system), member 8	1.51724	A	30.8	8.26948	P	254.7	202752_x_at	14q11.2	14		solute carrier family 7 (cationic amino acid transporter, y+ system), member 8 isoform a				GeneID:23428; HGNC:11066; HPRD:HPRD_11971; MIM:604235; GI:33286428; CCDS:CCDS9590.1	GO:6520(amino acid metabolic process); GO:6865(amino acid transport); GO:15804(neutral amino acid transport); GO:6461(protein complex assembly); GO:6810(transport)	GO:5887(integral to plasma membrane); GO:16020(membrane); GO:5886(plasma membrane)	GO:15359(amino acid permease activity); GO:15171(amino acid transporter activity); GO:15175(neutral amino acid transporter activity); GO:42605(peptide antigen binding)	NM_012244; NM_182728	Hs.632348
5.441	NM_003125	SPRR1; GADD33; CORNIFIN; MGC61901	small proline-rich protein 1B (cornifin)	1.60591	P	32.6	8.73701	P	269.1	205064_at	1q21-q22	1		small proline-rich protein 1B				GeneID:6699; HGNC:11260; HPRD:HPRD_01648; MIM:182266; GI:83582815; CCDS:CCDS30863.1	GO:8544(epidermis development); GO:31424(keratinization); GO:30216(keratinocyte differentiation); GO:18149(peptide cross-linking)	GO:1533(cornified envelope); GO:5737(cytoplasm); GO:5882(intermediate filament)	GO:30674(protein binding, bridging); GO:5198(structural molecule activity)	NM_003125	Hs.1076
5.422	AL050025	DKFZp564D066	Homo sapiens mRNA; cDNA DKFZp564D066 (from clone DKFZp564D066).	1.17734	A	23.9	6.38312	P	196.6	215867_x_at		0		hypothetical protein			HTC	GI:4884096; GOA:O43747; Swiss-Prot:O43747
5.413	NM_001540	CMT2F; HSP27; HSP28; Hsp25; HS.76067; DKFZp586P1322	heat shock 27kDa protein 1	36.936	P	749.8	199.938	P	6158.1	201841_s_at	7q11.23	7		heat shock 27kDa protein 1	Charcot-Marie-Tooth disease, axonal, type 2F; Neuropathy, distal hereditary motor			GeneID:3315; HGNC:5246; HPRD:HPRD_09076; MIM:602195; GI:4504517; CCDS:CCDS5583.1	GO:6916(anti-apoptosis); GO:6928(cell motility); GO:6446(regulation of translational initiation); GO:6986(response to unfolded protein)	GO:9986(cell surface); GO:5737(cytoplasm); GO:5856(cytoskeleton)	GO:5515(protein binding)	NM_001540	Hs.520973
5.385	M58051	ACH; CEK2; JTK4; CD333; HSFGFR3EX	fibroblast growth factor receptor 3 (achondroplasia, thanatophoric dwarfism)	1.12315	A	22.8	6.0487	P	186.3	204380_s_at	4p16.3	4	2.7.1.112	fibroblast growth factor receptor	Achondroplasia; Bladder cancer; CATSHL syndrome; Cervical cancer, somatic; Colorectal cancer, somatic; Crouzon syndrome with acanthosis nigricans; Hypochondroplasia; LADD syndrome; Muenke syndrome; Nevus, keratinocytic, nonepidermolytic; Thanatophoric dysplasia, types I and II		fibroblast growth factor receptor	GI:182569; GDB:G00-127-526	GO:7259(JAK-STAT cascade); GO:165(MAPKKK cascade); GO:16049(cell growth); GO:8543(fibroblast growth factor receptor signaling pathway); GO:6468(protein amino acid phosphorylation); GO:1501(skeletal development)	GO:5887(integral to plasma membrane); GO:16020(membrane)	GO:5524(ATP binding); GO:5007(fibroblast growth factor receptor activity); GO:42802(identical protein binding); GO:166(nucleotide binding); GO:4713(protein-tyrosine kinase activity); GO:4872(receptor activity); GO:16740(transferase activity)	NM_000142; NM_022965	Hs.1420
5.375	AI378979	PKP1	Plakophilin 1 (ectodermal dysplasia/skin fragility syndrome)	5.91626	M	120.1	31.7987	P	979.4	221854_at	1q32	1					EST						Hs.497350
5.35	M86849	HID; KID; PPK; CX26; DFNA3; DFNB1; NSRD1	gap junction protein, beta 2, 26kDa	41.8424	P	849.4	223.87	P	6895.2	223278_at	13q11-q12	13		connexin 26	Bart-Pumphrey syndrome; Deafness, autosomal dominant 3; Deafness, autosomal recessive 1; Hystrix-like ichthyosis with deafness; Keratitis-ichthyosis-deafness syndrome; Keratoderma, palmoplantar, with deafness; Vohwinkel syndrome			GI:4481753	GO:7267(cell-cell signaling); GO:7605(sensory perception of sound); GO:6810(transport)	GO:5922(connexon complex); GO:16021(integral to membrane); GO:5886(plasma membrane)	GO:15285(connexon channel activity); GO:5515(protein binding)	NM_004004
5.322	AI912315	ZNF628	Zinc finger protein 628	0.729064	A	14.8	3.87987	M	119.5	236269_at	19q13.42	19					EST						Hs.525209
5.273	NM_006092	CARD4; NLRC1; CLR7.1	nucleotide-binding oligomerization domain containing 1	1.38424	A	28.1	7.2987	P	224.8	221073_s_at	7p15-p14	7		caspase recruitment domain family, member 4				GeneID:10392; HGNC:16390; HPRD:HPRD_05815; MIM:605980; GI:5174617; CCDS:CCDS5427.1	GO:42742(defense response to bacterium); GO:16045(detection of bacterium); GO:6954(inflammatory response); GO:42228(interleukin-8 biosynthetic process); GO:7242(intracellular signaling cascade); GO:43123(positive regulation of I-kappaB kinase/NF-kappaB cascade); GO:51259(protein oligomerization); GO:42981(regulation of apoptosis)	GO:5737(cytoplasm); GO:5622(intracellular)	GO:5524(ATP binding); GO:8656(caspase activator activity); GO:166(nucleotide binding); GO:42834(peptidoglycan binding); GO:5515(protein binding); GO:4871(signal transducer activity)	NM_006092	Hs.405153
5.175	AA678241	SCD	Stearoyl-CoA desaturase (delta-9-desaturase)	20.2365	P	410.8	104.731	P	3225.7	200831_s_at	10q23-q24	10					EST						Hs.558396
5.145	BG112263	ASAM	Transcribed locus	6.5665	P	133.3	33.7825	P	1040.5	226834_at	11	11					EST						Hs.504187
5.124	NM_002421	CLG; CLGN	matrix metallopeptidase 1 (interstitial collagenase)	13.6847	P	277.8	70.1266	P	2159.9	204475_at	11q22.3	11	3.4.24.7	matrix metalloproteinase 1 preproprotein	COPD, rate of decline of lung function in			GeneID:4312; HGNC:7155; HPRD:HPRD_00384; MIM:120353; GI:4505215; CCDS:CCDS8322.1	GO:30574(collagen catabolic process); GO:270(peptidoglycan metabolic process); GO:6508(proteolysis)	GO:5615(extracellular space); GO:5578(proteinaceous extracellular matrix)	GO:5509(calcium ion binding); GO:4232(interstitial collagenase activity); GO:8270(zinc ion binding)	NM_002421	Hs.83169
5.12	NM_024637	FLJ12116; GAL3ST-4	galactose-3-O-sulfotransferase 4	0.891626	A	18.1	4.56494	M	140.6	219815_at	7q22.1	7		galactose-3-O-sulfotransferase 4				GeneID:79690; HGNC:24145; HPRD:HPRD_12195; MIM:608235; GI:31542835; CCDS:CCDS5688.1	GO:9058(biosynthetic process); GO:7267(cell-cell signaling); GO:9100(glycoprotein metabolic process); GO:9311(oligosaccharide metabolic process); GO:30166(proteoglycan biosynthetic process); GO:6790(sulfur metabolic process)	GO:5794(Golgi apparatus); GO:16021(integral to membrane); GO:16020(membrane); GO:5624(membrane fraction)	GO:50656(3'-phosphoadenosine 5'-phosphosulfate binding); GO:1733(galactosylceramide sulfotransferase activity); GO:50698(proteoglycan sulfotransferase activity); GO:16740(transferase activity)	NM_024637	Hs.44856
5.096	NM_012101	ATDC; FLJ36085	tripartite motif-containing 29	19.3596	P	393	98.6559	P	3038.6	202504_at	11q22-q23	11		tripartite motif protein TRIM29				GeneID:23650; HGNC:17274; HPRD:HPRD_10280; MIM:610658; GI:17402909; CCDS:CCDS8428.1	GO:6366(transcription from RNA polymerase II promoter)	GO:5737(cytoplasm); GO:5622(intracellular)	GO:46872(metal ion binding); GO:5515(protein binding); GO:3700(transcription factor activity); GO:8270(zinc ion binding)	NM_012101; NM_058193	Hs.504115
5.075	AA025351		ze74h03.s1 Soares_fetal_heart_NbHH19W Homo sapiens cDNA clone IMAGE:364757 3' similar to contains OFR.t1 OFR repetitive element ;, mRNA sequence.	0.82266	P	16.7	4.17532	P	128.6	236262_at		0					EST
5.046	AI417917	EHD2	EH-domain containing 2	6.81773	P	138.4	34.3993	P	1059.5	221870_at	19q13.3	19					EST						Hs.631554
5.011	N32557	PPP1R14C	Protein phosphatase 1, regulatory (inhibitor) subunit 14C	3.33005	P	67.6	16.6883	P	514	226907_at	6q24.3-q25.3	6					EST						Hs.486798
5.007	L34703	TRA@	T cell receptor alpha locus	1.17241	A	23.8	5.87013	P	180.8	211902_x_at	14q11.2	14		T-cell receptor alpha				GI:1100166; GDB:G00-120-404					Hs.74647
4.973	AI263909	RHOB	Ras homolog gene family, member B	8.74877	P	177.6	43.5097	P	1340.1	212099_at	2p24	2					EST						Hs.502876
4.956	S72848	CD126; IL6RA; IL-6R-1; MGC104991; IL-6R-alpha	interleukin 6 receptor	0.901478	A	18.3	4.46753	P	137.6	217489_s_at	1q21	1		Soluble interleukin-6 receptor				GI:633863	GO:8283(cell proliferation); GO:7166(cell surface receptor linked signal transduction); GO:6955(immune response); GO:7275(multicellular organismal development)	GO:5576(extracellular region); GO:5896(interleukin-6 receptor complex); GO:16020(membrane)	GO:19899(enzyme binding); GO:4896(hematopoietin/interferon-class (D200-domain) cytokine receptor activity); GO:4915(interleukin-6 receptor activity); GO:4872(receptor activity)	NM_000565; NM_181359	Hs.591492
4.952	NM_005542	CL-6; MGC1405	insulin induced gene 1	1.62069	P	32.9	8.02597	P	247.2	201627_s_at	7q36	7		insulin induced gene 1 isoform 1				GeneID:3638; HGNC:6083; MIM:602055; GI:28882053; CCDS:CCDS5938.1	GO:8283(cell proliferation); GO:8152(metabolic process)	GO:16021(integral to membrane); GO:16020(membrane)		NM_005542; NM_198336; NM_198337	Hs.520819
4.896	NM_002960	S100E	S100 calcium binding protein A3	2.91626	P	59.2	14.2792	P	439.8	206027_at	1q21	1		S100 calcium binding protein A3				GeneID:6274; HGNC:10493; HPRD:HPRD_01507; MIM:176992; GI:4506763; CCDS:CCDS1043.1			GO:5509(calcium ion binding); GO:8270(zinc ion binding)	NM_002960	Hs.557609
4.872	BF589359	PAG1	Phosphoprotein associated with glycosphingolipid microdomains 1	1.27094	P	25.8	6.19156	P	190.7	227354_at	8q21.13	8					EST						Hs.266175
4.829	M12423	TRA; TCRA; TCRD; TRDD3; FLJ22602; MGC22624; MGC23964; MGC71411; MGC117436	T cell receptor alpha locus	1.64532	A	33.4	7.94481	P	244.7	209671_x_at	14q11.2	14			Leukemia/lymphoma, T-cell		C-region; D-region; J-region; T-cell receptor; V-region	GI:338739; GDB:G00-120-404	GO:6968(cellular defense response)	GO:5887(integral to plasma membrane); GO:16020(membrane)	GO:42287(MHC protein binding); GO:42605(peptide antigen binding); GO:5515(protein binding); GO:4872(receptor activity)		Hs.74647
4.829	BC003179	BENE; MGC4419	mal, T-cell differentiation protein-like	7.26108	P	147.4	35.0617	P	1079.9	209373_at	2q13	2		mal, T-cell differentiation protein-like			MGC	GeneID:7851; HGNC:6818; MIM:602022; GI:13112011	GO:42632(cholesterol homeostasis)	GO:139(Golgi membrane); GO:30136(clathrin-coated vesicle); GO:16023(cytoplasmic membrane-bound vesicle); GO:16021(integral to membrane); GO:45121(lipid raft); GO:5886(plasma membrane)	GO:5515(protein binding)	NM_005434	Hs.185055
4.814	BF513121	ITGB8	Integrin, beta 8	7.43842	P	151	35.8117	P	1103	226189_at	7p15.3	7					EST						Hs.592171
4.805	AF116616		predicted protein of HQ0998; Homo sapiens PRO0998 mRNA, complete cds.	9.6601	P	196.1	46.4188	P	1429.7	211162_x_at		0		PRO0998			HTC	GI:7959735
4.799	NM_001218	CAXII; FLJ20151; HsT18816	carbonic anhydrase XII	1.56158	P	31.7	7.49351	P	230.8	203963_at	15q22	15	4.2.1.1	carbonic anhydrase XII isoform 1 precursor				GeneID:771; HGNC:1371; HPRD:HPRD_04464; MIM:603263; GI:4502515; CCDS:CCDS10185.1	GO:6730(one-carbon compound metabolic process)	GO:16021(integral to membrane); GO:16020(membrane)	GO:4089(carbonate dehydratase activity); GO:16829(lyase activity); GO:46872(metal ion binding); GO:8270(zinc ion binding)	NM_001218; NM_206925	Hs.210995
4.769	NM_006456	STHM; SIAT7; SIAT7B; SIATL1; ST6GalNAII	ST6 (alpha-N-acetyl-neuraminyl-2,3-beta-galactosyl-1,3)-N-acetylgalactosaminide alpha-2,6-sialyltransferase 2	4.27094	P	86.7	20.3701	P	627.4	204542_at	17q25.1	17	2.4.99.7	sialyltransferase 7				GeneID:10610; HGNC:10867; HPRD:HPRD_10231; MIM:610137; GI:5454092; CCDS:CCDS11747.1	GO:6486(protein amino acid glycosylation)	GO:30173(integral to Golgi membrane); GO:16021(integral to membrane); GO:16020(membrane)	GO:8373(sialyltransferase activity)	NM_006456	Hs.592105
4.732	AI743780	PLAC2	Placenta-specific 2	0.79803	A	16.2	3.77597	P	116.3	229385_s_at	19p13.3	19					EST						Hs.515575
4.708	AI016305	STON2	Stonin 2	0.793103	A	16.1	3.73377	P	115	242583_at	14q31.1	14					EST						Hs.14248
4.706	AL047908	JAZF1	JAZF zinc finger 1	1.01478	P	20.6	4.77597	P	147.1	225798_at	7p15.2-p15.1	7					EST						Hs.368944
4.696	NM_000804	FR-G; FR-gamma; gamma-hFR	folate receptor 3 (gamma)	0.985222	A	20	4.62662	P	142.5	206371_at	11q13	11		folate receptor 3 precursor				GeneID:2352; HGNC:3795; HPRD:HPRD_03918; MIM:602469; GI:112382370	GO:15884(folic acid transport)	GO:19898(extrinsic to membrane); GO:5624(membrane fraction)	GO:5542(folic acid binding); GO:4872(receptor activity)	NM_000804	Hs.352
4.689	NM_032816	FLJ14640	coiled-coil domain containing 123	0.778325	A	15.8	3.64935	P	112.4	1553732_s_at	19q13.11	19		coiled-coil domain containing 123				GeneID:84902; HGNC:25907; HPRD:HPRD_08601; GI:50083293; CCDS:CCDS32987.1				NM_032816	Hs.599703
4.678	AA046241	SRPK2	Transcribed locus	0.802956	P	16.3	3.75649	P	115.7	230091_at	7	7					EST						Hs.657627
4.673	AL136693	DCYTB; FRRS3; FLJ23462	cytochrome b reductase 1	1.96059	P	39.8	9.16234	P	282.2	222453_at	2q31.1	2		hypothetical protein			HTC	GI:12052908; GOA:Q9H0Q8; InterPro:IPR004877; InterPro:IPR006593; InterPro:IPR011254; UniProtKB/TrEMBL:Q9H0Q8	GO:6118(electron transport)	GO:16021(integral to membrane)	GO:293(ferric-chelate reductase activity)	NM_024843	Hs.221941
4.639	AB032987	KIAA1161	KIAA1161	2.39901	P	48.7	11.1299	P	342.8	232244_at	9p13.3	9		KIAA1161 protein				GI:29421192	GO:5975(carbohydrate metabolic process)		GO:4553(hydrolase activity, hydrolyzing O-glycosyl compounds)	NM_020702	Hs.522083
4.564	AI817448	PARD6G	Par-6 partitioning defective 6 homolog gamma (C. elegans)	2.21675	P	45	10.1169	P	311.6	227204_at	18q23	18					EST						Hs.654920
4.542	AW189097		xk99h09.x1 NCI_CGAP_Ut4 Homo sapiens cDNA clone IMAGE:2674913 3' similar to gb:X56411_rna1 ALCOHOL DEHYDROGENASE CLASS II PI CHAIN (HUMAN);contains MER12.t2 MER12 repetitive element ;, mRNA sequence.	2.09852	P	42.6	9.53247	P	293.6	244107_at	18	18					EST						Hs.444393
4.531	M12959		Human mRNA for T-cell receptor alpha chain (TCR-alpha).	2.04926	P	41.6	9.28571	P	286	209670_at		0		TCR-alpha chain			membrane protein; T-cell receptor; T-cell receptor alpha	GI:36945
4.519	AL365343	LAT2; LPI-PC1	solute carrier family 7 (cationic amino acid transporter, y+ system), member 8	1.06404	A	21.6	4.80844	P	148.1	217248_s_at	14q11.2	14					FLI_CDNA		GO:6520(amino acid metabolic process); GO:6865(amino acid transport); GO:15804(neutral amino acid transport); GO:6461(protein complex assembly); GO:6810(transport)	GO:5887(integral to plasma membrane); GO:16020(membrane); GO:5886(plasma membrane)	GO:15359(amino acid permease activity); GO:15171(amino acid transporter activity); GO:15175(neutral amino acid transporter activity); GO:42605(peptide antigen binding)		Hs.632348
4.517	NM_002964	P8; MIF; NIF; CAGA; CFAG; CGLA; L1Ag; MRP8; CP-10; MA387; 60B8AG	S100 calcium binding protein A8	10.665	P	216.5	48.1688	P	1483.6	202917_s_at	1q21	1		S100 calcium-binding protein A8				GeneID:6279; HGNC:10498; HPRD:HPRD_00471; MIM:123885; GI:21614544; CCDS:CCDS1038.1	GO:6954(inflammatory response)	GO:5615(extracellular space)	GO:5509(calcium ion binding)	NM_002964	Hs.416073
4.48	NM_001966	LBP; ECHD; LBFP; PBFE; MGC120586	enoyl-Coenzyme A, hydratase/3-hydroxyacyl Coenzyme A dehydrogenase	0.753695	P	15.3	3.37662	P	104	205222_at	3q26.3-q28	3	4.2.1.17	enoyl-Coenzyme A, hydratase/3-hydroxyacyl Coenzyme A dehydrogenase				GeneID:1962; HGNC:3247; HPRD:HPRD_06125; MIM:607037; GI:68989263; CCDS:CCDS33901.1	GO:6631(fatty acid metabolic process); GO:6091(generation of precursor metabolites and energy); GO:6629(lipid metabolic process)	GO:5739(mitochondrion); GO:5777(peroxisome)	GO:3857(3-hydroxyacyl-CoA dehydrogenase activity); GO:50662(coenzyme binding); GO:4165(dodecenoyl-CoA delta-isomerase activity); GO:4300(enoyl-CoA hydratase activity); GO:16853(isomerase activity); GO:16829(lyase activity); GO:16491(oxidoreductase activity)	NM_001966	Hs.429879
4.465	AL516202	PQLC3	PQ loop repeat containing 3	1.92118	P	39	8.57792	P	264.2	225579_at	2p25.1	2					EST						Hs.274415
4.4	AL365343	LAT2; LPI-PC1	solute carrier family 7 (cationic amino acid transporter, y+ system), member 8	0.866995	A	17.6	3.81494	P	117.5	216603_at	14q11.2	14					FLI_CDNA		GO:6520(amino acid metabolic process); GO:6865(amino acid transport); GO:15804(neutral amino acid transport); GO:6461(protein complex assembly); GO:6810(transport)	GO:5887(integral to plasma membrane); GO:16020(membrane); GO:5886(plasma membrane)	GO:15359(amino acid permease activity); GO:15171(amino acid transporter activity); GO:15175(neutral amino acid transporter activity); GO:42605(peptide antigen binding)		Hs.632348
4.344	AA454701	VDR	Vitamin D (1,25- dihydroxyvitamin D3) receptor	1.27586	P	25.9	5.54221	P	170.7	204253_s_at	12q13.11	12					EST						Hs.524368
4.341	NM_002160	TN; HXB	tenascin C (hexabrachion)	51.0443	P	1036.2	221.558	P	6824	201645_at	9q33	9		tenascin C (hexabrachion)				GeneID:3371; HGNC:5318; HPRD:HPRD_01756; MIM:187380; GI:4504549; CCDS:CCDS6811.1	GO:7155(cell adhesion); GO:7165(signal transduction)	GO:5578(proteinaceous extracellular matrix)	GO:5102(receptor binding)	NM_002160	Hs.143250
4.325	BC005807	SCD1; FADS5; PRO0998	stearoyl-CoA desaturase (delta-9-desaturase)	15.0099	P	304.7	64.9156	P	1999.4	211708_s_at	10q23-q24	10		SCD protein			MGC	GeneID:6319; MIM:604031; GI:13543284	GO:6633(fatty acid biosynthetic process); GO:6629(lipid metabolic process)	GO:5783(endoplasmic reticulum); GO:16021(integral to membrane); GO:16020(membrane)	GO:5506(iron ion binding); GO:16491(oxidoreductase activity); GO:16717(oxidoreductase activity, acting on paired donors, with oxidation of a pair of donors resulting in the reduction of molecular oxygen to two molecules of water); GO:4768(stearoyl-CoA 9-desaturase activity)	NM_005063	Hs.558396
4.285	AI767250		Transcribed locus	3.29064	P	66.8	14.1007	P	434.3	236009_at	6	6					EST						Hs.201446
4.27	AI817041	CXCR7	Chemokine (C-X-C motif) receptor 7	5.17734	P	105.1	22.1071	P	680.9	212977_at	2q37.3	2					EST						Hs.471751
4.258	NM_005771	RDHL; RDH15; RETSDR8; 3alpha-HSD	dehydrogenase/reductase (SDR family) member 9	1.89163	P	38.4	8.0552	P	248.1	219799_s_at	2q31.1	2		NADP-dependent retinol dehydrogenase/reductase				GeneID:10170; HGNC:16888; HPRD:HPRD_09916; GI:22758144; CCDS:CCDS2231.1	GO:42904(9-cis-retinoic acid biosynthetic process); GO:8209(androgen metabolic process); GO:30855(epithelial cell differentiation); GO:8152(metabolic process); GO:42448(progesterone metabolic process); GO:42572(retinol metabolic process)	GO:30176(integral to endoplasmic reticulum membrane); GO:16020(membrane); GO:5792(microsome)	GO:47035(3-alpha(17-beta)-hydroxysteroid dehydrogenase (NAD+) activity); GO:4022(alcohol dehydrogenase activity); GO:16491(oxidoreductase activity); GO:16854(racemase and epimerase activity); GO:4745(retinol dehydrogenase activity)	NM_005771; NM_199204	Hs.179608
4.251	NM_000299	B6P; MGC138829	plakophilin 1 (ectodermal dysplasia/skin fragility syndrome)	2.37931	P	48.3	10.1136	P	311.5	205724_at	1q32	1		plakophilin 1 isoform 1b	Ectodermal dysplasia/skin fragility syndrome			GeneID:5317; HGNC:9023; HPRD:HPRD_03579; MIM:601975; GI:53729346; CCDS:CCDS30966.1	GO:7155(cell adhesion); GO:7275(multicellular organismal development); GO:7165(signal transduction)	GO:5856(cytoskeleton); GO:30057(desmosome); GO:5882(intermediate filament); GO:5634(nucleus)	GO:19215(intermediate filament binding); GO:5515(protein binding); GO:4871(signal transducer activity); GO:30280(structural constituent of epidermis)	NM_000299	Hs.497350
4.173	NM_021258	IL22R; CRF2-9	interleukin 22 receptor, alpha 1	0.876847	A	17.8	3.65909	P	112.7	220056_at	1p36.11	1		interleukin 22 receptor, alpha 1				GeneID:58985; HGNC:13700; HPRD:HPRD_16108; MIM:605457; GI:31317239; CCDS:CCDS247.1	GO:8150(biological_process)	GO:16020(membrane)	GO:4904(interferon receptor activity); GO:4872(receptor activity)	NM_021258	Hs.110915
4.17	BE675435	KLF6	Kruppel-like factor 6	2.23153	P	45.3	9.3052	P	286.6	208960_s_at	10p15	10					EST						Hs.4055
4.148	BC001140	VHZ; MOSP; LDP-3; DUSP25; FLJ20442; RP11-190A12.1	dual specificity phosphatase 23	1.00493	A	20.4	4.16883	P	128.4	223402_at	1q23.2	1		dual specificity phosphatase 23			MGC	GeneID:54935; HGNC:21480; GI:12654609	GO:6470(protein amino acid dephosphorylation)	GO:5634(nucleus)	GO:16787(hydrolase activity); GO:4725(protein tyrosine phosphatase activity); GO:8138(protein tyrosine/serine/threonine phosphatase activity)	NM_017823	Hs.425801
4.147	BC007010		complement component 1, s subcomponent	1.95567	A	39.7	8.11039	P	249.8	1555229_a_at	12p13	12			C1r/C1s deficiency, combined; C1s deficiency, isolated		HTC		GO:7186(G-protein coupled receptor protein signaling pathway); GO:8150(biological_process); GO:6958(complement activation, classical pathway); GO:45087(innate immune response); GO:6508(proteolysis)	GO:5575(cellular_component); GO:5576(extracellular region); GO:16021(integral to membrane)	GO:5509(calcium ion binding); GO:3816(complement component C1s activity); GO:3674(molecular_function); GO:1584(rhodopsin-like receptor activity)
4.141	AV697515	RDH10	Retinol dehydrogenase 10 (all-trans)	4.65025	P	94.4	19.2565	P	593.1	227467_at	8q21.11	8					EST						Hs.244940
4.127	NM_024756	EMILIN3; FLJ13465; ENDOGLYX1; EndoGlyx-1	multimerin 2	1.8867	P	38.3	7.78571	P	239.8	219091_s_at	10q23.2	10		multimerin 2				GeneID:79812; HGNC:19888; HPRD:HPRD_10601; MIM:608925; GI:13376091; CCDS:CCDS7379.1		GO:5578(proteinaceous extracellular matrix)		NM_024756	Hs.524479
4.114	NM_015995	BTEB3; FKLF2; NSLP1; RFLAT1; RFLAT-1	Kruppel-like factor 13	1.26108	A	25.6	5.18831	P	159.8	219878_s_at	15q12	15		Kruppel-like factor 13				GeneID:51621; HGNC:13672; HPRD:HPRD_05620; MIM:605328; GI:37693995; CCDS:CCDS10025.1	GO:6355(regulation of transcription, DNA-dependent); GO:6350(transcription); GO:6366(transcription from RNA polymerase II promoter)	GO:5622(intracellular); GO:5634(nucleus)	GO:3677(DNA binding); GO:3702(RNA polymerase II transcription factor activity); GO:46872(metal ion binding); GO:8270(zinc ion binding)	NM_015995	Hs.525752
4.1	AI813438	DSG3	Desmoglein 3 (pemphigus vulgaris antigen)	8.23153	P	167.1	33.7468	P	1039.4	235075_at	18q12.1-q12.2	18					EST						Hs.1925
4.096	NM_012116	CBL-3; RNF57; CBL-SL	Cas-Br-M (murine) ecotropic retroviral transforming sequence c	0.871921	A	17.7	3.57143	P	110	220638_s_at	19q13.2	19		Cas-Br-M (murine) ecotropic retroviral transforming sequence c				GeneID:23624; HGNC:15961; HPRD:HPRD_09765; MIM:608453; GI:20149596; CCDS:CCDS12643.1	cell surface receptor linked signal transduction; negative regulation of epidermal growth factor receptor activity; protein amino acid phosphorylation	nucleus	calcium ion binding; protein binding; signal transducer activity; zinc ion binding	NM_012116	Hs.466907
4.096	N51717	KIAA1145	Transcribed locus	1.51724	P	30.8	6.21429	P	191.4	235146_at	12	12					EST						Hs.594945
4.072	NM_022461	AZ2; NAP1; tilp; TILP(S)	5-azacytidine induced 2	1.33005	P	27	5.41558	P	166.8	218043_s_at	3p24.1	3		5-azacytidine induced 2				GeneID:64343; HGNC:24002; HPRD:HPRD_10577; MIM:609916; GI:11968003; CCDS:CCDS2647.1				NM_022461; NM_203326	Hs.444724
4.068	AA960844	FAM111B	Family with sequence similarity 111, member B	1.54187	P	31.3	6.27273	P	193.2	1557129_a_at	11q12.1	11					EST						Hs.186579
4.059	AA005105	SPTLC3	Serine palmitoyltransferase, long chain base subunit 3	1.30049	P	26.4	5.27922	P	162.6	227752_at	20p12.1	20					EST						Hs.425023
4.059	NM_001069	TUBB; TUBB2; dJ40E16.7	tubulin, beta 2A	20.1527	P	409.1	81.7922	P	2519.2	204141_at	6p25	6		tubulin, beta 2				GeneID:7280; HGNC:12412; HPRD:HPRD_01852; GI:4507729; CCDS:CCDS4484.1	GO:7018(microtubule-based movement); GO:51258(protein polymerization)	GO:5737(cytoplasm); GO:5856(cytoskeleton); GO:5874(microtubule); GO:43234(protein complex)	GO:5525(GTP binding); GO:3924(GTPase activity); GO:166(nucleotide binding); GO:5200(structural constituent of cytoskeleton)	NM_001069	Hs.654543
4.054	AL533234		AL533234 Homo sapiens ADULT BRAIN Homo sapiens cDNA clone CS0DN003YO15 3-PRIME, mRNA sequence.	1.95074	P	39.6	7.90909	P	243.6	225725_at		0					EST
4.037	BF752277	CA12	Carbonic anhydrase XII	1.73892	A	35.3	7.01948	P	216.2	214164_x_at	15q22	15					EST						Hs.210995
4.036	BF726530	CX46; CZP3	gap junction protein, alpha 3, 46kDa	3.60099	P	73.1	14.5325	P	447.6	239572_at	13q11-q12	13			Cataract, zonular pulverulent-3		EST		GO:7267(cell-cell signaling); GO:6810(transport); GO:7601(visual perception)	GO:5922(connexon complex); GO:5887(integral to plasma membrane); GO:16020(membrane)	GO:15285(connexon channel activity)		Hs.130313
4.035	AA191741	FLJ36031	Transcribed locus	1.0936	A	22.2	4.41234	P	135.9	226756_at	7	7					EST						Hs.652679
4.03	NM_005975	BRK; FLJ42088	PTK6 protein tyrosine kinase 6	0.950739	A	19.3	3.83117	P	118	206482_at	20q13.3	20	2.7.10.1	PTK6 protein tyrosine kinase 6				GeneID:5753; HGNC:9617; HPRD:HPRD_03594; MIM:602004; GI:5174647; CCDS:CCDS13524.1	GO:7242(intracellular signaling cascade); GO:6468(protein amino acid phosphorylation)	GO:5634(nucleus)	GO:5524(ATP binding); GO:4715(non-membrane spanning protein tyrosine kinase activity); GO:166(nucleotide binding); GO:16740(transferase activity)	NM_005975	Hs.51133
4.017	AI417917	EHD2	EH-domain containing 2	6.80296	P	138.1	27.3247	P	841.6	45297_at	19q13.3	19					EST						Hs.631554
3.999	AL050002	OLFML2A	Olfactomedin-like 2A	18.2956	P	371.4	73.1721	P	2253.7	213075_at	9q33.3	9											Hs.357004
3.995	AI934347	OTUD1	OTU domain containing 1	6.80788	P	138.2	27.1981	P	837.7	226140_s_at	10p12.2	10					EST						Hs.499042
3.981	NM_020990	CKMT; CKMT1; UMTCK	creatine kinase, mitochondrial 1B	8.9803	P	182.3	35.7532	P	1101.2	202712_s_at	15q15	15	2.7.3.2	creatine kinase, mitochondrial 1B precursor				GeneID:1159; HGNC:1995; HPRD:HPRD_00424; MIM:123290; GI:10334859; CCDS:CCDS10097.1		GO:5739(mitochondrion)	GO:5524(ATP binding); GO:4111(creatine kinase activity); GO:166(nucleotide binding)	NM_020990	Hs.425633
3.97	AL136855	DKFZp434K2435	transmembrane protein 117	2.25616	A	45.8	8.95779	P	275.9	223594_at	12q12	12		hypothetical protein			HTC	GI:12053215; HGNC:25308; UniProtKB/TrEMBL:Q9H0C3		GO:5783(endoplasmic reticulum); GO:16021(integral to membrane); GO:16020(membrane)		NM_032256	Hs.444668
3.933	AA918317	BCL11B	B-cell CLL/lymphoma 11B (zinc finger protein)	3.30542	P	67.1	13	P	400.4	222895_s_at	14q32.2	14					EST						Hs.510396
3.917	NM_018649	macroH2A2	H2A histone family, member Y2	2.41379	P	49	9.45455	P	291.2	218445_at	10q22	10		core histone macroH2A2.2				GeneID:55506; HGNC:14453; HPRD:HPRD_13625; GI:8923920; CCDS:CCDS7296.1	GO:16568(chromatin modification); GO:7001(chromosome organization and biogenesis (sensu Eukaryota)); GO:7549(dosage compensation); GO:6334(nucleosome assembly)	GO:1740(Barr body); GO:5694(chromosome); GO:786(nucleosome); GO:5634(nucleus)	GO:3677(DNA binding)	NM_018649	Hs.499953
3.916	BF056275	ASAM	Adipocyte-specific adhesion molecule	3.36453	P	68.3	13.1753	P	405.8	228082_at	11q24.1	11					EST						Hs.591949
3.907	NM_003831	SUDD; DKFZp779L1370	RIO kinase 3 (yeast)	8.05911	P	163.6	31.4838	P	969.7	202131_s_at	18q11.2	18		sudD suppressor of bimD6 homolog				GeneID:8780; HGNC:11451; HPRD:HPRD_04659; MIM:603579; GI:22325377; CCDS:CCDS11877.1	GO:7059(chromosome segregation); GO:6468(protein amino acid phosphorylation)		GO:5524(ATP binding); GO:16301(kinase activity); GO:166(nucleotide binding); GO:5515(protein binding); GO:4674(protein serine/threonine kinase activity); GO:16740(transferase activity)	NM_003831; NM_145906	Hs.209061
3.905	BE673445	LOC390940	Similar to R28379_1	0.926108	A	18.8	3.61688	P	111.4	213556_at	19q13.31	19					EST						Hs.22049
3.891	BE300521	INSIG1	Insulin induced gene 1	0.871921	A	17.7	3.39286	P	104.5	201625_s_at	7q36	7					EST						Hs.520819
3.859	AA199881	KCTD1	Potassium channel tetramerisation domain containing 1	3.50246	P	71.1	13.5162	P	416.3	226245_at	18q11.2	18					EST						Hs.526630
3.856	H13705	LOC284023	Hypothetical protein LOC284023	1.48276	A	30.1	5.71753	P	176.1	238096_at	17p13.1	17					EST						Hs.354493
3.85	BC005238	MAT8; PLML; MAT-8; MGC111076	FXYD domain containing ion transport regulator 3	41.734	P	847.2	160.666	P	4948.5	202489_s_at	19q13.11-q13.12	19		FXYD domain containing ion transport regulator 3			MGC	GeneID:5349; HGNC:4027; MIM:604996; GI:13528882	GO:6821(chloride transport); GO:6811(ion transport)	GO:5887(integral to plasma membrane); GO:16020(membrane)	GO:5254(chloride channel activity); GO:31404(chloride ion binding); GO:5216(ion channel activity)	NM_005971; NM_021910	Hs.301350
3.815	AL390149	LRRC40	Leucine rich repeat containing 40	1.02463	P	20.8	3.90909	P	120.4	215063_x_at	1p31.1	1					HUM						Hs.147836
3.803	BF063164	FLJ10156	Transcribed locus	0.965517	P	19.6	3.67208	P	113.1	230076_at	17	17					EST						Hs.404323
3.798	BE645551	TMC4	Transmembrane channel-like 4	1.86207	A	37.8	7.07143	P	217.8	226403_at	19q13.42	19					EST						Hs.355126
3.787	AL120554	MARK4	MAP/microtubule affinity-regulating kinase 4	3.34975	P	68	12.6851	P	390.7	55065_at	19q13.3	19					EST						Hs.34314
3.773	BF513060	TMEM106B	Transmembrane protein 106B	11.3153	P	229.7	42.6916	P	1314.9	226529_at	7p21.3	7					EST						Hs.396358
3.772	AU157932	PALLD	Palladin, cytoskeletal associated protein	13.33	P	270.6	50.2857	P	1548.8	200907_s_at	4q32.3	4					EST						Hs.151220
3.757	AI279514	KLC3	Kinesin light chain 3	3.44335	P	69.9	12.9351	P	398.4	239853_at	19q13.2-q13.3	19					EST						Hs.298079
3.744	AF132818	CKLF; IKLF; BTEB2	Kruppel-like factor 5 (intestinal)	13.5764	P	275.6	50.8344	P	1565.7	209211_at	13q22.1	13		colon Kruppel-like factor				GI:6580835	GO:1525(angiogenesis); GO:30033(microvillus biogenesis); GO:45941(positive regulation of transcription); GO:6355(regulation of transcription, DNA-dependent); GO:6350(transcription); GO:6366(transcription from RNA polymerase II promoter)	GO:5622(intracellular); GO:5634(nucleus)	GO:3702(RNA polymerase II transcription factor activity); GO:46872(metal ion binding); GO:5515(protein binding); GO:3700(transcription factor activity); GO:8270(zinc ion binding)	NM_001730	Hs.508234
3.731	NM_153039			1.23645	P	25.1	4.61364	P	142.1	1552789_at		0
3.727	BF576458	NCOA1	Nuclear receptor coactivator 1	0.985222	M	20	3.67208	P	113.1	209106_at	2p23	2					EST						Hs.412293
3.713	NM_002639	PI5; maspin	serpin peptidase inhibitor, clade B (ovalbumin), member 5	18.3744	P	373	68.224	P	2101.3	204855_at	18q21.3	18		serine (or cysteine) proteinase inhibitor, clade B (ovalbumin), member 5				GeneID:5268; HGNC:8949; HPRD:HPRD_01111; MIM:154790; GI:4505789; CCDS:CCDS32839.1	GO:6928(cell motility)		GO:4867(serine-type endopeptidase inhibitor activity)	NM_002639	Hs.55279
3.699	J00269		unnamed protein product; keratin; Human messenger fragment encoding cytoskeletal keratin (type II). mRNA from cultured epidermal cells from human foreskin.	119.586	P	2427.6	442.308	P	13623.1	209125_at		0					complementary DNA; keratin	GI:34069; GDB:128111; GOA:P02538; HGNC:6443; UniProtKB/Swiss-Prot:P02538
3.699	AI860212	PAG1	Phosphoprotein associated with glycosphingolipid microdomains 1	1.94089	P	39.4	7.17857	P	221.1	225622_at	8q21.13	8					EST						Hs.266175
3.692	NM_002862	MGC9213	phosphorylase, glycogen; brain	5.60591	P	113.8	20.6981	P	637.5	201481_s_at	20p11.2-p11.1	20	2.4.1.1	brain glycogen phosphorylase				GeneID:5834; HGNC:9723; HPRD:HPRD_00720; MIM:138550; GI:21361370; CCDS:CCDS13171.1	GO:5975(carbohydrate metabolic process); GO:5980(glycogen catabolic process)		GO:4645(phosphorylase activity); GO:30170(pyridoxal phosphate binding); GO:16757(transferase activity, transferring glycosyl groups)	NM_002862	Hs.368157
3.687	BF528433	HR	Hairless homolog (mouse)	2.47783	A	50.3	9.13636	P	281.4	241355_at	8p21.2	8					EST						Hs.272367
3.681	BE501838	KIAA1450	KIAA1450 protein	2.53695	P	51.5	9.33766	P	287.6	225922_at	4q32.1	4					EST						Hs.652441
3.674	AA045247	FREQ	Transcribed locus	1.66502	A	33.8	6.11688	P	188.4	222570_at	9	9					EST						Hs.693878
3.666	NM_014715	RICS; GRIT; GC-GAP; MGC1892; p250GAP; KIAA0712; p200RhoGAP	Rho GTPase-activating protein	1.05911	A	21.5	3.88312	P	119.6	203431_s_at	11q24-q25	11		Rho GTPase-activating protein				GeneID:9743; HPRD:HPRD_12257; MIM:608541; GI:29469071; CCDS:CCDS31718.1	GO:7165(signal transduction)	GO:5622(intracellular)	GO:5515(protein binding)	NM_014715	Hs.440379
3.666	NM_016531	BKLF; MGC48279	Kruppel-like factor 3 (basic)	0.945813	A	19.2	3.46753	P	106.8	219657_s_at	4p14	4		Kruppel-like factor 3 (basic)				GeneID:51274; HGNC:16516; HPRD:HPRD_13920; MIM:609392; GI:46048174; CCDS:CCDS3444.1	GO:7275(multicellular organismal development); GO:122(negative regulation of transcription from RNA polymerase II promoter); GO:6355(regulation of transcription, DNA-dependent); GO:6350(transcription)	GO:5622(intracellular); GO:5634(nucleus)	GO:46872(metal ion binding); GO:3700(transcription factor activity); GO:8270(zinc ion binding)	NM_016531	Hs.298658
3.666	AB023147	C22orf9	chromosome 22 open reading frame 9	2.75369	P	55.9	10.0942	P	310.9	212421_at	22q13.31	22		KIAA0930 protein				GI:4589504			GO:5515(protein binding)	NM_001009880; NM_015264	Hs.592207
3.663	NM_014058	DESC1; MGC141972; MGC141974	transmembrane protease, serine 11E	2.58621	P	52.5	9.47403	P	291.8	220431_at	4q13.2	4		transmembrane protease, serine 11E				GeneID:28983; HGNC:24465; HPRD:HPRD_09912; MIM:610399; GI:40254871; CCDS:CCDS33993.1	GO:6508(proteolysis)	GO:5887(integral to plasma membrane); GO:16020(membrane)	GO:4252(serine-type endopeptidase activity)	NM_014058	Hs.201877
3.661	X93921	MKPX; MKP-X; PYST2	dual specificity phosphatase 7	2.54187	P	51.6	9.3052	P	286.6	214793_at	3p21	3	3.1.3.48	protein-tyrosine-phosphatase			protein-tyrosine-phosphatase; pyst2 gene	GI:1418936; GDB:5903578; GOA:Q16829; HGNC:3073; UniProtKB/Swiss-Prot:Q16829	GO:6470(protein amino acid dephosphorylation)	cytoplasm	GO:17017(MAP kinase phosphatase activity); GO:16787(hydrolase activity); GO:4722(protein serine/threonine phosphatase activity); GO:4725(protein tyrosine phosphatase activity)	NM_001947	Hs.591664
3.652	NM_013281	FLRT3	fibronectin leucine rich transmembrane protein 3	1.33005	P	27	4.85714	P	149.6	219250_s_at	20p11	20		fibronectin leucine rich transmembrane protein 3 precursor				GeneID:23767; HGNC:3762; MIM:604808; GI:7019383; CCDS:CCDS13121.1	GO:8150(biological_process); GO:7155(cell adhesion)	GO:5887(integral to plasma membrane); GO:16020(membrane); GO:5578(proteinaceous extracellular matrix)	GO:30674(protein binding, bridging); GO:5057(receptor signaling protein activity)	NM_013281; NM_198391	Hs.41296
3.64	AW301641	RAB2A	RAB2A, member RAS oncogene family	1	P	20.3	3.63961	P	112.1	208733_at	8q12.1	8					EST						Hs.369017
3.635	AU158380	RAPGEF1	Rap guanine nucleotide exchange factor (GEF) 1	2.61084	P	53	9.49026	P	292.3	226389_s_at	9q34.3	9					EST						Hs.127897
3.63	BF905445	PRRG4	Proline rich Gla (G-carboxyglutamic acid) 4 (transmembrane)	15.335	P	311.3	55.6623	P	1714.4	238513_at	11p13	11					EST						Hs.471695
3.611	AI244661	MPP7	Membrane protein, palmitoylated 7 (MAGUK p55 subfamily member 7)	1.17241	P	23.8	4.23377	P	130.4	238778_at	10p11.23	10					EST						Hs.499159
3.596	AI935415	TAX1BP1	Tax1 (human T-cell leukemia virus type I) binding protein 1	2.9803	P	60.5	10.7175	P	330.1	213786_at	7p15	7					EST						Hs.34576
3.594	N30152		Full length insert cDNA clone YX81F03	2.94089	P	59.7	10.5682	P	325.5	229850_at	18	18					EST						Hs.595800
3.592	AA741074	WHSC1L1	Transcribed locus	1.61084	P	32.7	5.78571	P	178.2	238496_at	8	8					EST						Hs.657481
3.589	AA448956	CAMK2D	Calcium/calmodulin-dependent protein kinase (CaM kinase) II delta	1.2069	P	24.5	4.33117	P	133.4	231793_s_at	4q26	4					EST						Hs.144114
3.587	AF195766	ZHX1	zinc fingers and homeoboxes 1	3.07882	P	62.5	11.0422	P	340.1	223214_s_at	8q24.13	8		ZHX1 protein				GI:7012717	GO:45892(negative regulation of transcription, DNA-dependent)	GO:5622(intracellular); GO:5634(nucleus)	GO:46872(metal ion binding); GO:5515(protein binding); GO:43565(sequence-specific DNA binding); GO:3700(transcription factor activity); GO:8270(zinc ion binding)	NM_007222	Hs.612084
3.576	NM_006640	MSF; MSF1; NAPB; SINT1; PNUTL4; SeptD1; AF17q25; KIAA0991	septin 9	2.52217	P	51.2	9.01948	P	277.8	207425_s_at	17q25	17		septin 9	Amyotrophy, hereditary neuralgic; Leukemia, acute myeloid, therapy-related; neuritis with brachial predilection; Ovarian carcinoma			GeneID:10801; HGNC:7323; HPRD:HPRD_10360; MIM:604061; GI:116256489	GO:7049(cell cycle); GO:51301(cell division); GO:45786(negative regulation of progression through cell cycle); GO:51291(protein heterooligomerization)	GO:5737(cytoplasm); GO:16020(membrane); GO:5874(microtubule); GO:48471(perinuclear region of cytoplasm); GO:1725(stress fiber)	GO:5525(GTP binding); GO:3924(GTPase activity); GO:166(nucleotide binding); GO:5515(protein binding)	NM_006640	Hs.440932
3.571	AI857635	NAPE-PLD	N-acyl-phosphatidylethanolamine-hydrolyzing phospholipase D	0.965517	P	19.6	3.44805	P	106.2	242635_s_at	7q22.1	7					EST						Hs.324271
3.565	NM_003064	ALP; MPI; ALK1; BLPI; HUSI; WAP4; WFDC4; HUSI-I	secretory leukocyte peptidase inhibitor	10.6995	P	217.2	38.1461	P	1174.9	203021_at	20q12	20		secretory leukocyte peptidase inhibitor precursor				GeneID:6590; HGNC:11092; HPRD:HPRD_00121; MIM:107285; GI:4507065; CCDS:CCDS13347.1			GO:4867(serine-type endopeptidase inhibitor activity)	NM_003064	Hs.517070
3.555	AI521584		Transcribed locus	1.27586	A	25.9	4.53571	M	139.7	234971_x_at	17	17					EST						Hs.635260
3.555	NM_003670	DEC1; STRA13; Stra14; SHARP-2	basic helix-loop-helix domain containing, class B, 2	2.29064	P	46.5	8.14286	P	250.8	201170_s_at	3p26	3		basic helix-loop-helix domain containing, class B, 2				GeneID:8553; HGNC:1046; HPRD:HPRD_16050; MIM:604256; GI:4503299; CCDS:CCDS2565.1	GO:45892(negative regulation of transcription, DNA-dependent)	GO:5634(nucleus)	GO:5515(protein binding); GO:3700(transcription factor activity); GO:16564(transcriptional repressor activity)	NM_003670	Hs.171825
3.555	BF695396		602083290F1 NIH_MGC_81 Homo sapiens cDNA clone IMAGE:4247399 5', mRNA sequence.	1.64039	P	33.3	5.83117	P	179.6	238530_at		0					EST
3.54	BG325646	KLHL22	Kelch-like 22 (Drosophila)	1.10345	A	22.4	3.90584	P	120.3	221837_at	22q11.21	22					EST						Hs.517419
3.534	AI096706	NPAL2	NIPA-like domain containing 2	7.93103	P	161	28.026	P	863.2	227001_at	8q22.2	8					EST						Hs.309489
3.527	BF438440	C10orf118	Chromosome 10 open reading frame 118	1.16256	P	23.6	4.10065	P	126.3	229399_at	10q25.3	10					EST						Hs.159066
3.5	NM_019009	FLJ33531; IL-1RAcPIP	toll interacting protein	4.41872	P	89.7	15.4643	P	476.3	217930_s_at	11p15.5	11		toll interacting protein				GeneID:54472; HGNC:16476; HPRD:HPRD_05887; MIM:606277; GI:21361619; CCDS:CCDS7723.1	GO:7267(cell-cell signaling); GO:6955(immune response); GO:6954(inflammatory response); GO:7242(intracellular signaling cascade); GO:45321(leukocyte activation); GO:16310(phosphorylation)	GO:5737(cytoplasm); GO:45323(interleukin-1 receptor complex); GO:45092(interleukin-18 receptor complex)	GO:5121(Toll binding); GO:5515(protein binding); GO:4871(signal transducer activity)	NM_019009	Hs.368527
3.499	NM_014782	ALEX2; MGC8742; KIAA0512; MGC13343	armadillo repeat containing, X-linked 2	3.23645	P	65.7	11.3247	P	348.8	203404_at	Xq21.33-q22.2	23		ALEX2 protein				GHc-602D8.1		GO:16021(integral to membrane); GO:16020(membrane)	GO:5488(binding)	NM_014782; NM_177949	Hs.48924
3.49	AK000680	CBP; PAG; FLJ37858; MGC138364	phosphoprotein associated with glycosphingolipid microdomains 1	2.38916	P	48.5	8.33766	P	256.8	225626_at	8q21.13	8		phosphoprotein associated with glycosphingolipid-enriched microdomains			FLI_CDNA; oligo capping; fis (full insert sequence)	GI:7020925	GO:6955(immune response); GO:7242(intracellular signaling cascade); GO:50868(negative regulation of T cell activation)	GO:16021(integral to membrane); GO:45121(lipid raft); GO:5886(plasma membrane)	GO:42169(SH2 domain binding); GO:5070(SH3/SH2 adaptor activity); GO:5515(protein binding)	NM_018440	Hs.266175
3.488	NM_021622	TAPP1	pleckstrin homology domain containing, family A (phosphoinositide binding specific) member 1	3.71921	P	75.5	12.974	P	399.6	219024_at	10q26.13	10		pleckstrin homology domain containing, family A (phosphoinositide binding specific) member 1	Age-related maculopathy, susceptibility to			GeneID:59338; HGNC:14335; HPRD:HPRD_09686; MIM:607772; GI:31377720; CCDS:CCDS7629.1	GO:8150(biological_process)	GO:5575(cellular_component); GO:16020(membrane); GO:5634(nucleus)	GO:5543(phospholipid binding)	NM_021622	Hs.693627
3.483	AL137517	MGC119595; MGC119596; MGC119597	SLIT and NTRK-like family, member 6	1.2266	A	24.9	4.27273	P	131.6	232481_s_at	13q31.1	13		hypothetical protein			HTC	RP11-272M24.2	GO:7409(axonogenesis)	GO:16021(integral to membrane); GO:16020(membrane)	GO:5515(protein binding)	NM_032229	Hs.525105
3.482	NM_017868	TPARM; FLJ13859; FLJ20535	tetratricopeptide repeat domain 12	1.09852	A	22.3	3.82468	P	117.8	219587_at	11q23.1	11		tetratricopeptide repeat domain 12				GeneID:54970; HGNC:23700; HPRD:HPRD_15577; MIM:610732; GI:90669931; CCDS:CCDS8360.2			GO:5488(binding)	NM_017868	Hs.288772
3.47	BF340228	IGFBP3	Insulin-like growth factor binding protein 3	3.69951	P	75.1	12.8377	P	395.4	212143_s_at	7p13-p12	7					EST						Hs.450230
3.446	NM_003526	H2B.1; H2B/l; H2BFL; dJ221C16.3	histone cluster 1, H2bc	0.995074	A	20.2	3.42857	P	105.6	214455_at	6p21.3	6		H2B histone family, member L				GeneID:8347; HGNC:4757; HPRD:HPRD_13656; MIM:602847; GI:21166389; CCDS:CCDS4584.1	GO:7001(chromosome organization and biogenesis (sensu Eukaryota)); GO:42742(defense response to bacterium); GO:6334(nucleosome assembly)	GO:5694(chromosome); GO:786(nucleosome); GO:5634(nucleus)	GO:3677(DNA binding); GO:5515(protein binding)	NM_003526	Hs.658713
3.44	NM_004163	RAB27B	RAB27B, member RAS oncogene family	1.21675	P	24.7	4.18506	P	128.9	207017_at	18q21.2	18		RAB27B, member RAS oncogene family				GeneID:5874; HGNC:9767; HPRD:HPRD_04846; MIM:603869; GI:5729997; CCDS:CCDS11958.1	GO:15031(protein transport); GO:7264(small GTPase mediated signal transduction)	GO:5794(Golgi apparatus)	GO:5525(GTP binding); GO:3924(GTPase activity); GO:166(nucleotide binding); GO:5515(protein binding)	NM_004163	Hs.25318
3.439	AW149364	SRPK2	SFRS protein kinase 2	4.11823	P	83.6	14.1623	P	436.2	203181_x_at	7q22-q31.1	7					EST						Hs.285197
3.438	AK025986	CHBP2; FLJ22333	lysine-rich coiled-coil 1	1.57143	A	31.9	5.4026	P	166.4	233329_s_at	2p11.2	2		hypothetical protein LOC51315			FLI_CDNA; oligo capping; fis (full insert sequence)					NM_016618	Hs.469254
3.437	NM_001611	TRAP; MGC117378	acid phosphatase 5, tartrate resistant	0.960591	A	19.5	3.30195	P	101.7	204638_at	19p13.3-p13.2	19	3.1.3.2	tartrate resistant acid phosphatase 5 precursor				GeneID:54; HGNC:124; HPRD:HPRD_01374; MIM:171640; GI:4501873; CCDS:CCDS12265.1		GO:16021(integral to membrane); GO:5764(lysosome)	GO:3993(acid phosphatase activity); GO:16787(hydrolase activity); GO:5506(iron ion binding); GO:46872(metal ion binding)	NM_001611	Hs.1211
3.433	AI935123	AHNAK2	AHNAK nucleoprotein 2	18.6453	P	378.5	64.0032	P	1971.3	212992_at	14q32.33	14					EST						Hs.441783
3.429	BC002842	H2B/b; H2BFB; H2B.1B; HIRIP2; MGC90432; dJ221C16.6	histone cluster 1, H2bd	8.56158	P	173.8	29.3539	P	904.1	209911_x_at	6p21.3	6		histone cluster 1, H2bd			MGC	GeneID:3017; HGNC:4747; MIM:602799; GI:12803985	GO:7001(chromosome organization and biogenesis (sensu Eukaryota)); GO:6334(nucleosome assembly)	GO:5694(chromosome); GO:786(nucleosome); GO:5634(nucleus)	GO:3677(DNA binding)	NM_021063; NM_138720	Hs.591797
3.428	AW027333	MSRB3	Methionine sulfoxide reductase B3	1.85714	P	37.7	6.36688	P	196.1	225782_at	12q14.3	12					EST						Hs.339024
3.428	AI671049	CCNE1	Cyclin E1	1.02956	A	20.9	3.52922	P	108.7	213523_at	19q12	19					EST						Hs.244723
3.426	BG250721		602363024F1 NIH_MGC_90 Homo sapiens cDNA clone IMAGE:4471541 5', mRNA sequence.	9.38424	P	190.5	32.1526	P	990.3	224606_at		0					EST
3.412	M31159	IBP3; BP-53	insulin-like growth factor binding protein 3	8.73892	P	177.4	29.8149	P	918.3	210095_s_at	7p13-p12	7		insulin-like growth factor binding protein 3			insulin-like growth factor binding protein	tcag7.703	GO:9968(negative regulation of signal transduction); GO:43065(positive regulation of apoptosis); GO:45663(positive regulation of myoblast differentiation); GO:1558(regulation of cell growth)	GO:5576(extracellular region)	GO:5520(insulin-like growth factor binding); GO:46872(metal ion binding); GO:8160(protein tyrosine phosphatase activator activity)	NM_000598	Hs.450230
3.405	AI914083	HSPC105	NAD(P) dependent steroid dehydrogenase-like	1.48276	A	30.1	5.0487	P	155.5	229522_at	16q23.3	16					EST						Hs.87779
3.403	AW183080		xj66f01.x1 Soares_NFL_T_GBC_S1 Homo sapiens cDNA clone IMAGE:2662201 3', mRNA sequence.	5.08374	P	103.2	17.2987	P	532.8	230252_at		0					EST
3.384	AI333006		Transcribed locus	3.07882	P	62.5	10.4188	P	320.9	240432_x_at	2	2					EST						Hs.603896
3.38	AA322245		Transcribed locus	1.37931	P	28	4.66234	P	143.6	239046_at	2	2					EST						Hs.631902
3.377	AI916261	DENND2C	DENN/MADD domain containing 2C	2.97537	P	60.4	10.0487	P	309.5	230769_at	1p13.2	1					EST						Hs.654928
3.36	NM_021991	DP3; PDGB; PKGB; CTNNG; DPIII	junction plakoglobin	30.2414	P	613.9	101.62	P	3129.9	201015_s_at	17q21	17		junction plakoglobin	Naxos disease			GeneID:3728; HGNC:6207; MIM:173325; GI:12056468; CCDS:CCDS11407.1	GO:16055(Wnt receptor signaling pathway); GO:7155(cell adhesion)	GO:5913(cell-cell adherens junction); GO:5737(cytoplasm); GO:5856(cytoskeleton); GO:5829(cytosol); GO:30057(desmosome); GO:5624(membrane fraction); GO:5625(soluble fraction)	GO:5488(binding); GO:8092(cytoskeletal protein binding); GO:5198(structural molecule activity)	NM_002230; NM_021991	Hs.514174
3.359	NM_012455	TIC; EFA6B; FLJ36237; FLJ37279	pleckstrin and Sec7 domain containing 4	1.12808	P	22.9	3.78896	P	116.7	203317_at	2q13	2		pleckstrin and Sec7 domain containing 4				GeneID:23550; HGNC:19096; HPRD:HPRD_15191; GI:56788370; CCDS:CCDS33276.1	GO:32012(regulation of ARF protein signal transduction)	GO:5622(intracellular); GO:16020(membrane)	GO:5086(ARF guanyl-nucleotide exchange factor activity)	NM_012455	Hs.693679
3.356	AK025179	CSNK1G1	Casein kinase 1, gamma 1	1.93103	P	39.2	6.48052	P	199.6	231920_s_at	15q22.1-q22.31	15					FLI_CDNA; oligo capping; fis (full insert sequence)						Hs.646508
3.354	NM_000165	CX43; GJAL; ODDD; DFNB38	gap junction protein, alpha 1, 43kDa	27.8719	P	565.8	93.4838	P	2879.3	201667_at	6q21-q23.2	6		connexin 43	Atrioventricular septal defect; Hypoplastic left heart syndrome; Oculodentodigital dysplasia; Syndactyly, type III			GeneID:2697; HGNC:4274; HPRD:HPRD_00414; MIM:121014; GI:4504001; CCDS:CCDS5123.1	GO:7267(cell-cell signaling); GO:16264(gap junction assembly); GO:7507(heart development); GO:6936(muscle contraction); GO:43123(positive regulation of I-kappaB kinase/NF-kappaB cascade); GO:7605(sensory perception of sound); GO:6810(transport)	GO:5922(connexon complex); GO:5887(integral to plasma membrane); GO:16020(membrane)	GO:15285(connexon channel activity); GO:15075(ion transporter activity); GO:5515(protein binding); GO:4871(signal transducer activity)	NM_000165	Hs.74471
3.347	BF431965		Clone 23728 mRNA sequence	7.30049	P	148.2	24.4318	P	752.5	213567_at	3	3					EST						Hs.467866
3.341	AI492234	GPR92	G protein-coupled receptor 92	1.70936	A	34.7	5.71104	P	175.9	231788_at	12p13.31	12					EST						Hs.155538
3.341	U07000			4.09852	P	83.2	13.6916	P	421.7	217223_s_at		0
3.34	NM_005354	JUND	jun D proto-oncogene	5.83251	P	118.4	19.4805	P	600	203752_s_at	19p13.2	19		jun D proto-oncogene				GeneID:3727; HGNC:6206; HPRD:HPRD_01304; MIM:165162; GI:102469037; CCDS:CCDS32959.1	GO:6357(regulation of transcription from RNA polymerase II promoter); GO:6350(transcription)	GO:785(chromatin); GO:5634(nucleus)	GO:3702(RNA polymerase II transcription factor activity); GO:46983(protein dimerization activity); GO:43565(sequence-specific DNA binding); GO:3700(transcription factor activity)	NM_005354	Hs.2780
3.34	BC016361		Homo sapiens, clone IMAGE:4105785, mRNA	1.9803	P	40.2	6.61364	P	203.7	1558871_at	4	4											Hs.662627
3.337	BF030508	KIAA0738	Transcribed locus	6.38424	P	129.6	21.3052	P	656.2	212981_s_at	7	7					EST						Hs.677576
3.317	NM_024115	C1orf116	chromosome 1 open reading frame 116; synonyms: SARG, MGC2742, MGC4309, FLJ36507, DKFZp666H2010; isoform 1 is encoded by transcript variant 1; specifically androgen-regulated protein; Homo sapiens chromosome 1 open reading frame 116 (C1orf116), transcript variant 1, mRNA.	6.83251	P	138.7	22.6656	P	698.1	219476_at	1q32.1	1		specifically androgen-regulated protein isoform 1				GeneID:79098; HGNC:28667; HPRD:HPRD_15294; GI:145275189; CCDS:CCDS1475.1
3.304	BC000125	CED; DPD1; TGFB	transforming growth factor, beta 1	12.5665	P	255.1	41.5162	P	1278.7	203085_s_at	19q13.2	19		transforming growth factor, beta 1	Camurati-Engelmann disease; Cystic fibrosis lung disease, modifier of		MGC	GeneID:7040; HGNC:11766; MIM:190180; GI:12652749	GO:8219(cell death); GO:16049(cell growth); GO:1837(epithelial to mesenchymal transition); GO:8354(germ cell migration); GO:6954(inflammatory response); GO:48535(lymph node development); GO:8285(negative regulation of cell proliferation); GO:30279(negative regulation of ossification); GO:45786(negative regulation of progression through cell cycle); GO:16481(negative regulation of transcription); …	GO:5615(extracellular space); GO:5578(proteinaceous extracellular matrix)	GO:8083(growth factor activity); GO:5515(protein binding); GO:16563(transcriptional activator activity); GO:5160(transforming growth factor beta receptor binding)	NM_000660	Hs.645227
3.295	AB030824	CKLF; IKLF; BTEB2	Kruppel-like factor 5 (intestinal)	15.1429	P	307.4	49.9026	P	1537	209212_s_at	13q22.1	13		transcription factor BTEB2			transcription factor BTEB2	GI:8272418	GO:1525(angiogenesis); GO:30033(microvillus biogenesis); GO:45941(positive regulation of transcription); GO:6355(regulation of transcription, DNA-dependent); GO:6350(transcription); GO:6366(transcription from RNA polymerase II promoter)	GO:5622(intracellular); GO:5634(nucleus)	GO:3702(RNA polymerase II transcription factor activity); GO:46872(metal ion binding); GO:5515(protein binding); GO:3700(transcription factor activity); GO:8270(zinc ion binding)	NM_001730	Hs.508234
3.275	NM_004252	EBP50; NHERF; NHERF1	solute carrier family 9 (sodium/hydrogen exchanger), member 3 regulator 1	4.02463	P	81.7	13.1818	P	406	201349_at	17q25.1	17		solute carrier family 9 (sodium/hydrogen exchanger), isoform 3 regulator 1				GeneID:9368; HGNC:11075; HPRD:HPRD_05406; MIM:604990; GI:4759140; CCDS:CCDS11705.1	GO:16055(Wnt receptor signaling pathway); GO:30643(phosphate ion homeostasis); GO:6461(protein complex assembly)	GO:15629(actin cytoskeleton); GO:16324(apical plasma membrane)	GO:31698(beta-2 adrenergic receptor binding); GO:5515(protein binding); GO:17155(sodium:hydrogen antiporter regulator activity)	NM_004252	Hs.396783
3.269	AK025843	PNCA1; SIH002; CGI-151; FLJ22190; FLJ38193; FLJ39139; KIAA0992	palladin, cytoskeletal associated protein	4.10345	P	83.3	13.4156	P	413.2	200906_s_at	4q32.3	4			Pancreatic cancer, 1; Pancreatic cancer, susceptibility to, 1		FLI_CDNA; oligo capping; fis (full insert sequence)		GO:7010(cytoskeleton organization and biogenesis); GO:6468(protein amino acid phosphorylation)	GO:5884(actin filament); GO:5634(nucleus)	GO:5524(ATP binding); GO:51371(muscle alpha-actinin binding); GO:5515(protein binding); GO:5021(vascular endothelial growth factor receptor activity)		Hs.151220
3.268	NM_012294	GFR; REPAC; MR-GEF; KIAA0277	Rap guanine nucleotide exchange factor (GEF) 5	2.13793	P	43.4	6.98701	P	215.2	204681_s_at	7p15.3	7		Rap guanine nucleotide exchange factor (GEF) 5				tcag7.1034	GO:6118(electron transport); GO:7399(nervous system development); GO:15979(photosynthesis); GO:51056(regulation of small GTPase mediated signal transduction); GO:7264(small GTPase mediated signal transduction)	GO:5622(intracellular); GO:5634(nucleus); GO:30089(phycobilisome)	GO:30742(GTP-dependent protein binding); GO:17034(Rap guanyl-nucleotide exchange factor activity); GO:5085(guanyl-nucleotide exchange factor activity); GO:16491(oxidoreductase activity)	NM_012294	Hs.642736
3.26	AL523076	MAP1B	3'UTR of hypothetical protein (ORF1)	1.20197	P	24.4	3.91883	P	120.7	212233_at	5	5					EST						Hs.637017
3.24	AI753638	OSBPL2	Oxysterol binding protein-like 2	1.92118	P	39	6.22403	P	191.7	209221_s_at	20q13.3	20					EST						Hs.473254
3.239	NM_144506	NP; HNP; NRPN; PRSS19; TADG14	kallikrein-related peptidase 8	2.63054	P	53.4	8.51948	P	262.4	1552319_a_at	19q13.3-q13.4	19		kallikrein 8 isoform 3				GeneID:11202; HGNC:6369; HPRD:HPRD_05733; MIM:605644; GI:21464129; CCDS:CCDS12814.1	GO:7399(nervous system development); GO:6508(proteolysis)		GO:8233(peptidase activity); GO:4252(serine-type endopeptidase activity)	NM_007196; NM_144505; NM_144506; NM_144507	Hs.104570
3.233	NM_017458	LRP; VAULT1	major vault protein	4.34483	P	88.2	14.0455	P	432.6	202180_s_at	16p13.1-p11.2	16		major vault protein				GeneID:9961; HGNC:7531; HPRD:HPRD_05475; MIM:605088; GI:19913410; CCDS:CCDS10656.1	GO:42493(response to drug)	GO:5737(cytoplasm); GO:5634(nucleus); GO:30529(ribonucleoprotein complex)		NM_005115; NM_017458	Hs.632177
3.232	NM_022907			1.48276	P	30.1	4.79221	P	147.6	219881_s_at		0
3.226	N26005	PPP1R3C	Protein phosphatase 1, regulatory (inhibitor) subunit 3C	1.21182	A	24.6	3.90909	P	120.4	204284_at	10q23-q24	10					EST						Hs.303090
3.224	BE348688	AOF1	Amine oxidase (flavin containing) domain 1	5.3202	P	108	17.1526	P	528.3	227021_at	6p22.3	6					EST						Hs.653166
3.223	AW157311	LOC388272	Similar to RIKEN cDNA 4921524J17	1.70443	P	34.6	5.49351	P	169.2	226608_at	16q11.2	16					EST						Hs.586916
3.223	AY094596	RAB7; MGC9726; MGC16212	RAB7B, member RAS oncogene family	3.63054	P	73.7	11.7013	P	360.4	1553982_a_at	1q32	1		Ras-related protein Rab-7				GI:20530864	GO:15031(protein transport); GO:7264(small GTPase mediated signal transduction)	GO:5764(lysosome)	GO:5525(GTP binding); GO:166(nucleotide binding)	NM_177403	Hs.534612
3.216	J02923	CP64; PLS2; LC64P; FLJ25423; FLJ26114; FLJ39956; L-PLASTIN; DKFZp781A23186	lymphocyte cytosolic protein 1 (L-plastin)	2.13793	A	43.4	6.87662	M	211.8	208885_at	13q14.3	13		phosphoprotein p65			phosphoprotein	GI:189502	GO:51017(actin filament bundle formation); GO:8150(biological_process)	GO:5884(actin filament); GO:5737(cytoplasm); GO:5829(cytosol); GO:1891(phagocytic cup); GO:1726(ruffle)	GO:3779(actin binding); GO:51015(actin filament binding); GO:5509(calcium ion binding); GO:42802(identical protein binding)	NM_002298	Hs.381099
3.213	BG236009	TP53RK	TP53 regulating kinase	1.02956	A	20.9	3.30844	M	101.9	235192_at	20q13.2	20					EST						Hs.440263
3.211	AA394039	BAG1	BCL2-associated athanogene	2.14286	P	43.5	6.87987	P	211.9	229720_at	9p12	9					EST						Hs.377484
3.21	BF514079	KLF4	Kruppel-like factor 4 (gut)	7.15764	P	145.3	22.9773	P	707.7	221841_s_at	9q31	9					EST						Hs.376206
3.192	AA835004	AJAP1	Adherens junction associated protein 1	1.60099	A	32.5	5.11039	P	157.4	215789_s_at	1p36.32	1					EST						Hs.25924
3.182	AF075091	LOC91431	Prematurely terminated mRNA decay factor-like	2.91626	P	59.2	9.27922	P	285.8	1565935_at	4q25	4					FLI_CDNA						Hs.444338
3.18	BG285274	LRRC58	Leucine rich repeat containing 58	3.80788	P	77.3	12.1104	P	373	238506_at	3q13.33	3					EST						Hs.518084
3.177	NM_006602	CHA; Figlb; E2BP-1; MGC46135	transcription factor-like 5 (basic helix-loop-helix)	9.68473	P	196.6	30.7662	P	947.6	204849_at	20q13.3-qter	20		transcription factor-like 5 protein				GeneID:10732; HGNC:11646; HPRD:HPRD_05297; MIM:604745; GI:38505159; CCDS:CCDS13506.1	GO:7275(multicellular organismal development); GO:45595(regulation of cell differentiation); GO:42127(regulation of cell proliferation); GO:45449(regulation of transcription); GO:6355(regulation of transcription, DNA-dependent); GO:7283(spermatogenesis); GO:6366(transcription from RNA polymerase II promoter)	GO:5634(nucleus)	GO:5515(protein binding); GO:3700(transcription factor activity); GO:30528(transcription regulator activity)	NM_006602	Hs.646274
3.173	AL136835	FLJ33531; IL-1RAcPIP	toll interacting protein	1.74877	P	35.5	5.5487	P	170.9	222469_s_at	11p15.5	11		hypothetical protein			HTC	GI:12053177; GDB:11518456; GOA:Q9H0E2; HGNC:16476; InterPro:IPR000008; InterPro:IPR003892; InterPro:IPR008973; InterPro:IPR009060; PDB:1WGL; UniProtKB/Swiss-Prot:Q9H0E2	GO:7267(cell-cell signaling); GO:6955(immune response); GO:6954(inflammatory response); GO:7242(intracellular signaling cascade); GO:45321(leukocyte activation); GO:16310(phosphorylation)	GO:5737(cytoplasm); GO:45323(interleukin-1 receptor complex); GO:45092(interleukin-18 receptor complex)	GO:5121(Toll binding); GO:5515(protein binding); GO:4871(signal transducer activity)	NM_019009	Hs.368527
3.172	AB018322	FLJ42680; DKFZp686M0169	transmembrane and coiled-coil domain family 1	2.4532	P	49.8	7.78247	P	239.7	213351_s_at	3q21.3	3		KIAA0779 protein				GI:3882279		GO:16021(integral to membrane); GO:16020(membrane)		NM_015008	Hs.477547
3.165	AJ001698	HUR7; PI13; headpin; MGC126870	serpin peptidase inhibitor, clade B (ovalbumin), member 13	1.0936	A	22.2	3.46104	P	106.6	217272_s_at	18q21.3-q22	18		hurpin		serine protease inhibitor	hurpin; PI13 gene; serine protease inhibitor	GI:6018510; GOA:Q9UIV8; HGNC:8944; UniProtKB/Swiss-Prot:Q9UIV8	GO:30162(regulation of proteolysis); GO:9411(response to UV)	GO:5575(cellular_component)	GO:4867(serine-type endopeptidase inhibitor activity)	NM_012397	Hs.241407
3.163	AI254547	PDLIM4	PDZ and LIM domain 4	6.76355	P	137.3	21.3961	P	659	214175_x_at	5q31.1	5					EST						Hs.424312
3.162	NM_016618	CHBP2; FLJ22333	lysine-rich coiled-coil 1	4.00493	P	81.3	12.6623	P	390	218303_x_at	2p11.2	2		lysine-rich coiled-coil 1				GeneID:51315; HGNC:28039; HPRD:HPRD_11269; GI:7706156; CCDS:CCDS2000.1				NM_016618	Hs.469254
3.155	AI681013	PRDM2	PR domain containing 2, with ZNF domain	1.13301	A	23	3.57468	P	110.1	203056_s_at	1p36.21	1					EST						Hs.371823
3.143	AA053711	EDIL3	EGF-like repeats and discoidin I-like domains 3	1.16749	P	23.7	3.66883	P	113	225275_at	5q14	5					EST						Hs.482730
3.138	AV701723		AV701723 ADB Homo sapiens cDNA clone ADBCTC02 5', mRNA sequence.	1.90148	P	38.6	5.96753	P	183.8	217595_at		0					EST
3.137	AI202327	CPEB2	Cytoplasmic polyadenylation element binding protein 2	1.93103	P	39.2	6.05844	P	186.6	226939_at	4p15.33	4					EST						Hs.656937
3.131	NM_014789	MGC103965; MGC104128	zinc finger protein 623	1.59606	P	32.4	4.99675	P	153.9	206188_at	8q24.3	8		zinc finger protein 623 isoform 1				GeneID:9831; HGNC:29084; HPRD:HPRD_18358; GI:126722920; CCDS:CCDS34957.1	GO:6355(regulation of transcription, DNA-dependent); GO:6350(transcription)	GO:5622(intracellular); GO:5634(nucleus)	GO:3677(DNA binding); GO:46872(metal ion binding); GO:3676(nucleic acid binding); GO:8270(zinc ion binding)	NM_014789	Hs.694018
3.127	NM_013253	REIC	dickkopf homolog 3 (Xenopus laevis)	21.0099	P	426.5	65.6948	P	2023.4	202196_s_at	11p15.2	11		dickkopf homolog 3 precursor				GeneID:27122; HGNC:2893; HPRD:HPRD_05659; MIM:605416; GI:40548393; CCDS:CCDS7808.1	GO:16055(Wnt receptor signaling pathway); GO:9653(anatomical structure morphogenesis); GO:7275(multicellular organismal development); GO:30178(negative regulation of Wnt receptor signaling pathway)	GO:5576(extracellular region); GO:5615(extracellular space)		NM_013253; NM_015881	Hs.292156
3.121	NM_012446	HSPC116; DKFZp686F03273	single-stranded DNA binding protein 2	1.44828	P	29.4	4.51948	P	139.2	203787_at	5q14.1	5		single-stranded DNA binding protein 2				GeneID:23635; HGNC:15831; HPRD:HPRD_09577; MIM:607389; GI:40787999; CCDS:CCDS4056.1	GO:45449(regulation of transcription)	GO:5737(cytoplasm); GO:5634(nucleus)	GO:3677(DNA binding); GO:3697(single-stranded DNA binding); GO:30528(transcription regulator activity)	NM_012446	Hs.102735
3.11	BG484789	PDCD6IP	Programmed cell death 6 interacting protein	4.85714	P	98.6	15.1039	P	465.2	222394_at	3p22.3	3					EST						Hs.475896
3.109	N71923		yz36g02.s1 Morton Fetal Cochlea Homo sapiens cDNA clone IMAGE:285170 3', mRNA sequence.	2.26601	P	46	7.04545	P	217	222853_at		0					EST						Hs.551350
3.109	AL137725	EPIPL; EPIPL1	epiplakin 1	2.2266	P	45.2	6.92208	P	213.2	232165_at	8q24.3	8		hypothetical protein				GI:6808254; HSSP:P15924; InterPro:IPR001101; UniProtKB/TrEMBL:Q9NSU9	GO:8150(biological_process)	GO:5856(cytoskeleton)	GO:5515(protein binding); GO:5198(structural molecule activity)	NM_031308	Hs.200412
3.101	NM_003186	SM22; SMCC; TAGLN1; WS3-10; DKFZp686P11128	transgelin	2.48768	P	50.5	7.71429	P	237.6	205547_s_at	11q23.2	11		transgelin				GeneID:6876; HGNC:11553; HPRD:HPRD_02891; MIM:600818; GI:48255905; CCDS:CCDS8381.1	GO:7517(muscle development)		GO:3779(actin binding); GO:5515(protein binding)	NM_003186	Hs.632099
3.096	NM_002646	C2-PI3K; DKFZp686G16234	phosphoinositide-3-kinase, class 2, beta polypeptide	2.66502	A	54.1	8.25	P	254.1	204484_at	1q32	1	2.7.1.137	phosphoinositide-3-kinase, class 2, beta polypeptide				GeneID:5287; HGNC:8972; HPRD:HPRD_04160; MIM:602838; GI:15451926; CCDS:CCDS1446.1	GO:8150(biological_process); GO:7154(cell communication)	GO:5829(cytosol); GO:5792(microsome); GO:5634(nucleus); GO:5942(phosphoinositide 3-kinase complex); GO:5886(plasma membrane)	GO:16303(1-phosphatidylinositol-3-kinase activity); GO:4428(inositol or phosphatidylinositol kinase activity); GO:16301(kinase activity); GO:35005(phosphatidylinositol-4-phosphate 3-kinase activity); GO:35091(phosphoinositide binding); GO:16773(phosphotransferase activity, alcohol group as acceptor); GO:5515(protein binding); GO:16740(transferase activity)	NM_002646	Hs.497487
3.091	AA603467	ZNF503	Zinc finger protein 503	7.8867	P	160.1	24.3766	P	750.8	227195_at	10q22.2	10					EST						Hs.195710
3.088	NM_017590	RoXaN; FLJ13787; KIAA1031; DKFZp434K0920	zinc finger CCCH-type containing 7B	1.50246	A	30.5	4.63961	P	142.9	205877_s_at	22q13.2	22		zinc finger CCCH-type containing 7B				GeneID:23264; HGNC:30869; HPRD:HPRD_06711; GI:27881484; CCDS:CCDS14013.1		GO:5622(intracellular); GO:5634(nucleus)	GO:46872(metal ion binding); GO:3676(nucleic acid binding); GO:8270(zinc ion binding)	NM_017590	Hs.592188
3.088	BE326678	KRCC1	Lysine-rich coiled-coil 1	2.59606	P	52.7	8.01623	P	246.9	222585_x_at	2p11.2	2					EST						Hs.469254
3.084	AI313324	HIST2H2AA3	Histone cluster 2, H2aa3	8.70443	P	176.7	26.8442	P	826.8	214290_s_at	1q21.2	1					EST						Hs.530461
3.083	AU146978	CYP4V2	Cytochrome P450, family 4, subfamily V, polypeptide 2	1.4335	P	29.1	4.41883	P	136.1	226745_at	4q35.2	4					EST						Hs.237642
3.064	AW057513	DNAJA2	DnaJ (Hsp40) homolog, subfamily A, member 2	9.68965	P	196.7	29.6883	P	914.4	226994_at	16q11.1-q11.2	16					EST						Hs.368078
3.063	NM_021122	ACSL1	acyl-CoA synthetase long-chain family member 1; synonyms: ACS1, LACS, FACL1, FACL2, LACS1, LACS2; long-chain acyl-CoA synthetase 2; fatty-acid-Coenzyme A ligase, long-chain 2; palmitoyl-CoA ligase 2; long-chain acyl-CoA synthetase 1; paltimoyl-CoA ligase 1; fatty-acid-Coenzyme A ligase, long-chain 1; lignoceroyl-CoA synthase; long-chain fatty-acid-coenzyme A ligase 1; Homo sapiens acyl-CoA synthe…	3.5665	P	72.4	10.9253	P	336.5	201963_at	4q34-q35	4	6.2.1.3	acyl-CoA synthetase long-chain family member 1				GeneID:2180; HGNC:3569; HPRD:HPRD_01068; MIM:152425; GI:40807491; CCDS:CCDS3839.1
3.06	NM_016081	PNCA1; SIH002; CGI-151; FLJ22190; FLJ38193; FLJ39139; KIAA0992	palladin, cytoskeletal associated protein	20.0345	P	406.7	61.3117	P	1888.4	200897_s_at	4q32.3	4		palladin	Pancreatic cancer, 1; Pancreatic cancer, susceptibility to, 1			GeneID:23022; HGNC:17068; HPRD:HPRD_09731; MIM:608092; GI:93102361; CCDS:CCDS34098.1	GO:7010(cytoskeleton organization and biogenesis); GO:6468(protein amino acid phosphorylation)	GO:5884(actin filament); GO:5634(nucleus)	GO:5524(ATP binding); GO:51371(muscle alpha-actinin binding); GO:5515(protein binding); GO:5021(vascular endothelial growth factor receptor activity)	NM_016081	Hs.151220
3.055	W92036	PCSK9	Proprotein convertase subtilisin/kexin type 9	1.73892	P	35.3	5.31169	P	163.6	227759_at	1p32.3	1					EST						Hs.18844
3.054	U50062	RIP; RIP1; FLJ39204	receptor (TNFRSF)-interacting serine-threonine kinase 1	2.89655	P	58.8	8.8474	P	272.5	209941_at	6p25.2	6		RIP protein kinase				GI:3426027	GO:6915(apoptosis); GO:43123(positive regulation of I-kappaB kinase/NF-kappaB cascade); GO:6468(protein amino acid phosphorylation); GO:7165(signal transduction)		GO:5524(ATP binding); GO:166(nucleotide binding); GO:5515(protein binding); GO:4674(protein serine/threonine kinase activity); GO:4713(protein-tyrosine kinase activity); GO:4871(signal transducer activity); GO:16740(transferase activity)	NM_003804	Hs.519842
3.048	AI702465		Transcribed locus	4.04434	P	82.1	12.3279	P	379.7	230570_at	8	8					EST						Hs.23606
3.031	NM_024539	GRAIL; FLJ23516	ring finger protein 128	4.867	P	98.8	14.75	P	454.3	219263_at	Xq22.3	23		ring finger protein 128 isoform 2				RP11-150F24.1	GO:42036(negative regulation of cytokine biosynthetic process); GO:6512(ubiquitin cycle)	GO:5794(Golgi apparatus); GO:5783(endoplasmic reticulum); GO:16021(integral to membrane); GO:5770(late endosome); GO:16020(membrane)	GO:16874(ligase activity); GO:46872(metal ion binding); GO:5515(protein binding); GO:4842(ubiquitin-protein ligase activity); GO:8270(zinc ion binding)	NM_024539; NM_194463	Hs.496542
3.029	AI567426	TLE3	Transducin-like enhancer of split 3 (E(sp1) homolog, Drosophila)	1.39901	P	28.4	4.23701	P	130.5	212769_at	15q22	15					EST						Hs.287362
3.021	AW517686	ATP2B4	ATPase, Ca++ transporting, plasma membrane 4	6.99015	P	141.9	21.1201	P	650.5	212136_at	1q32.1	1					EST						Hs.343522
3.02	BF732638	CSTF2T	Cleavage stimulation factor, 3' pre-RNA, subunit 2, 64kDa, tau variant	4.28571	P	87	12.9448	P	398.7	212901_s_at	10q11	10					EST						Hs.591358
3.016	BC005094	FLJ16057; FLJ32254; MGC13102	transmembrane protein 79	4.68966	P	95.2	14.1461	P	435.7	223544_at	1q22	1		transmembrane protein 79			MGC	GeneID:84283; HGNC:28196; GI:13477251		GO:16021(integral to membrane); GO:16020(membrane)		NM_032323	Hs.347408
3.016	AL565074	TUBA4A	Tubulin, alpha 4a	49.3744	P	1002.3	148.912	P	4586.5	212242_at	2q35	2					EST						Hs.75318
3.016	BE675337	GSN	Gelsolin (amyloidosis, Finnish type)	2.92611	P	59.4	8.82467	P	271.8	214040_s_at	9q33	9					EST						Hs.522373
3.013	NM_003164	SED5; STX5A	syntaxin 5	1.74877	P	35.5	5.26948	P	162.3	203330_s_at	11q12.3	11		syntaxin 5				GeneID:6811; HGNC:11440; HPRD:HPRD_04426; MIM:603189; GI:94400932; CCDS:CCDS8038.2	GO:6886(intracellular protein transport); GO:6810(transport); GO:6903(vesicle targeting)	GO:16021(integral to membrane); GO:16020(membrane)	GO:8565(protein transporter activity)	NM_003164	Hs.654602
3.012	NM_006035	MRCKB; KIAA1124	CDC42 binding protein kinase beta (DMPK-like)	3.7734	P	76.6	11.3636	P	350	217849_s_at	14q32.3	14		CDC42-binding protein kinase beta				GeneID:9578; HGNC:1738; HPRD:HPRD_08516; GI:115527097; CCDS:CCDS9978.1	GO:31532(actin cytoskeleton reorganization); GO:7010(cytoskeleton organization and biogenesis); GO:7163(establishment and/or maintenance of cell polarity); GO:7242(intracellular signaling cascade); GO:6468(protein amino acid phosphorylation); GO:51056(regulation of small GTPase mediated signal transduction)	GO:5856(cytoskeleton); GO:5911(intercellular junction); GO:31252(leading edge)	GO:5524(ATP binding); GO:19992(diacylglycerol binding); GO:42802(identical protein binding); GO:287(magnesium ion binding); GO:166(nucleotide binding); GO:4674(protein serine/threonine kinase activity); GO:5083(small GTPase regulator activity); GO:16740(transferase activity); GO:8270(zinc ion binding)	NM_006035	Hs.654634
3.009	D86962	RSS; IRBP; MEG1; GRB-IR; KIAA0207	growth factor receptor-bound protein 10	1.15764	P	23.5	3.48377	P	107.3	209409_at	7p12-p11.2	7		growth factor receptor-bound protein 10 isoform b; growth factor receptor-bound protein 10 isoform c; growth factor receptor-bound protein 10 isoform a				GI:40788909	GO:7267(cell-cell signaling); GO:8286(insulin receptor signaling pathway); GO:7242(intracellular signaling cascade)	GO:5737(cytoplasm); GO:5886(plasma membrane)	GO:5070(SH3/SH2 adaptor activity); GO:5515(protein binding)	NM_001001549; NM_001001550; NM_001001555; NM_005311	Hs.164060
3.009	BF797381	CAMK2D	Calcium/calmodulin-dependent protein kinase (CaM kinase) II delta	6.04434	P	122.7	18.1883	P	560.2	225019_at	4q26	4					EST						Hs.144114
3.009	NM_018052	TRX; TAX1BP2; FLJ10305; FLJ36622; ArPIKfyve; MGC149815; MGC149816	Vac14 homolog (S. cerevisiae)	3.96552	A	80.5	11.9318	P	367.5	218169_at	16q22.1	16		Vac14 homolog				GeneID:55697; HGNC:25507; HPRD:HPRD_07660; MIM:604632; GI:39780552; CCDS:CCDS10896.1	GO:7165(signal transduction)	GO:5575(cellular_component)	GO:5488(binding); GO:4872(receptor activity)	NM_018052	Hs.445061
2.997	NM_024081	TMG4	proline rich Gla (G-carboxyglutamic acid) 4 (transmembrane)	7.17734	P	145.7	21.513	P	662.6	207291_at	11p13	11		proline rich Gla (G-carboxyglutamic acid) 4 (transmembrane)				GeneID:79056; HGNC:30799; HPRD:HPRD_15187; GI:13129074; CCDS:CCDS7881.1	GO:8150(biological_process)	GO:5576(extracellular region); GO:16021(integral to membrane); GO:16020(membrane)	GO:5509(calcium ion binding); GO:3674(molecular_function)	NM_024081	Hs.471695
2.996	NM_002130	HMGCS; MGC90332	3-hydroxy-3-methylglutaryl-Coenzyme A synthase 1 (soluble)	5.74877	P	116.7	17.224	P	530.5	205822_s_at	5p14-p13	5	4.1.3.5	3-hydroxy-3-methylglutaryl-Coenzyme A synthase 1 (soluble)				GeneID:3157; HGNC:5007; HPRD:HPRD_07515; MIM:142940; GI:148298764; CCDS:CCDS34154.1	GO:6084(acetyl-CoA metabolic process); GO:6695(cholesterol biosynthetic process); GO:6629(lipid metabolic process)	GO:5737(cytoplasm); GO:5625(soluble fraction)	GO:4421(hydroxymethylglutaryl-CoA synthase activity); GO:16740(transferase activity)	NM_002130	Hs.397729
2.994	BU155802	SRPK2	SFRS protein kinase 2	4.3202	P	87.7	12.9351	P	398.4	1558254_s_at	7q22-q31.1	7					EST						Hs.285197
2.993	AA836340	SLC30A5	Solute carrier family 30 (zinc transporter), member 5	1.57635	P	32	4.71753	P	145.3	243166_at	5q12.1	5					EST						Hs.631975
2.989	NM_002149	BDR1; HLP2; VILIP-3	hippocalcin-like 1	2.30049	P	46.7	6.87662	P	211.8	205462_s_at	2p25.1	2		hippocalcin-like 1				GeneID:3241; HGNC:5145; HPRD:HPRD_02564; MIM:600207; GI:19913441; CCDS:CCDS1671.1	vesicle-mediated transport	clathrin coat of trans-Golgi network vesicle; cytosol	GO:5509(calcium ion binding)	NM_002149; NM_134421	Hs.580427
2.988	AB042841	KET; LMS; RHS; p51; p63; EEC3; OFC8; TP63; p73H; p73L; SHFM4; B(p51A); B(p51B)	tumor protein p73-like	9.58128	P	194.5	28.6331	P	881.9	211834_s_at	3q28	3		delta N p73L	ADULT syndrome; Ectrodactyly, ectodermal dysplasia, and cleft lip/palate syndrome 3; Hay-Wells syndrome; Limb-mammary syndrome; Orofacial cleft 8; Rapp-Hodgkin syndrome; Split-hand/foot malformation, type 4			GI:12060406	GO:7219(Notch signaling pathway); GO:6915(apoptosis); GO:6917(induction of apoptosis); GO:7275(multicellular organismal development); GO:45892(negative regulation of transcription, DNA-dependent); GO:45747(positive regulation of Notch signaling pathway); GO:45893(positive regulation of transcription, DNA-dependent); GO:51289(protein homotetramerization); GO:6350(transcription)	GO:5634(nucleus)	GO:42802(identical protein binding); GO:46872(metal ion binding); GO:3700(transcription factor activity); GO:16563(transcriptional activator activity); GO:16564(transcriptional repressor activity); GO:8270(zinc ion binding)	NM_003722	Hs.137569
2.987	AK024739	FLJ10188; FLJ35301; MGC118918	chromosome 10 open reading frame 118	3.05419	P	62	9.12338	P	281	227701_at	10q25.3	10		CTCL tumor antigen L14-2			FLI_CDNA; oligo capping; fis (full insert sequence)		GO:6412(translation)	GO:5622(intracellular); GO:5840(ribosome)	GO:3735(structural constituent of ribosome)	NM_018017	Hs.159066
2.986	NM_017701	PRR5	proline rich 5 (renal); synonyms: PP610, FLJ20185; isoform 2 is encoded by transcript variant 2; proline rich protein 5; Homo sapiens proline rich 5 (renal) (PRR5), transcript variant 2, mRNA.	1.14286	P	23.2	3.41234	P	105.1	219168_s_at	22q13	22		proline rich 5 (renal) isoform 2				GeneID:55615; HGNC:31682; HPRD:HPRD_06448; MIM:609406; GI:31317214; CCDS:CCDS14059.1			GTPase activator activity	NM_015366; NM_017701; NM_181333; NM_181334; NM_181335	Hs.102336
2.976	U79751	JEM1; JEM-1; JEM-1s; MGC22497; GOLGIN-45	basic leucine zipper nuclear factor 1 (JEM-1)	2.35961	P	47.9	7.02273	P	216.3	32088_at	1q24	1		basic-leucine zipper nuclear factor				GI:2257754	GO:6888(ER to Golgi vesicle-mediated transport); GO:8283(cell proliferation); GO:15031(protein transport); GO:1558(regulation of cell growth); GO:6357(regulation of transcription from RNA polymerase II promoter)	GO:5737(cytoplasm); GO:5634(nucleus)	GO:3700(transcription factor activity)	NM_003666	Hs.130746
2.975	U51120	PAKalpha; MGC130000; MGC130001	p21/Cdc42/Rac1-activated kinase 1 (STE20 homolog, yeast)	1.10345	P	22.4	3.28247	P	101.1	209615_s_at	11q13-q14	11	2.7.1.-	PAK1				GI:1256422	GO:6984(ER-nuclear signaling pathway); GO:7254(JNK cascade); GO:6915(apoptosis); GO:7010(cytoskeleton organization and biogenesis); GO:16358(dendrite development); GO:6468(protein amino acid phosphorylation)	GO:30424(axon); GO:5737(cytoplasm); GO:30426(growth cone); GO:5634(nucleus); GO:5886(plasma membrane)	GO:5524(ATP binding); GO:166(nucleotide binding); GO:5515(protein binding); GO:4674(protein serine/threonine kinase activity); GO:16740(transferase activity)	NM_002576	Hs.435714
2.975	T65394		yc73c03.s1 Soares infant brain 1NIB Homo sapiens cDNA clone IMAGE:21628 3', mRNA sequence.	1.48768	P	30.2	4.42532	P	136.3	235787_at		0					EST
2.971	AA740186	BLVRA	Biliverdin reductase A	2.76355	P	56.1	8.21104	P	252.9	203771_s_at	7p14-cen	7					EST						Hs.488143
2.969	NM_000963	COX2; COX-2; PHS-2; PGG/HS; PGHS-2; hCox-2	prostaglandin-endoperoxide synthase 2 (prostaglandin G/H synthase and cyclooxygenase)	7.51724	P	152.6	22.3214	P	687.5	204748_at	1q25.2-q25.3	1	1.14.99.1	prostaglandin-endoperoxide synthase 2 precursor				GeneID:5743; HGNC:9605; HPRD:HPRD_02599; MIM:600262; GI:4506265; CCDS:CCDS1371.1	GO:42640(anagen); GO:8217(blood pressure regulation); GO:6928(cell motility); GO:19371(cyclooxygenase pathway); GO:6633(fatty acid biosynthetic process); GO:30216(keratinocyte differentiation); GO:1516(prostaglandin biosynthetic process); GO:50727(regulation of inflammatory response)	GO:5737(cytoplasm); GO:16020(membrane); GO:5634(nucleus)	GO:5506(iron ion binding); GO:46872(metal ion binding); GO:16491(oxidoreductase activity); GO:16702(oxidoreductase activity, acting on single donors with incorporation of molecular oxygen, incorporation of two atoms of oxygen); GO:4601(peroxidase activity); GO:4666(prostaglandin-endoperoxide synthase activity)	NM_000963	Hs.196384
2.968	BC001338	Rho; ARHD; RHOM; RHOHP1	ras homolog gene family, member D	18.8522	P	382.7	55.9481	P	1723.2	209885_at	11q14.3	11		ras homolog gene family, member D			MGC	GeneID:29984; HGNC:670; MIM:605781; GI:12654981	GO:7266(Rho protein signal transduction); GO:7264(small GTPase mediated signal transduction)	GO:5622(intracellular); GO:16020(membrane)	GO:5525(GTP binding); GO:3924(GTPase activity); GO:166(nucleotide binding)	NM_014578	Hs.15114
2.96	AB037781	CVAK104; FLJ10074; KIAA1360	SCY1-like 2 (S. cerevisiae)	15.1084	P	306.7	44.7208	P	1377.4	224961_at	12q23.1	12		KIAA1360 protein				GI:7243101	GO:6468(protein amino acid phosphorylation)		GO:5524(ATP binding); GO:4672(protein kinase activity)	NM_017988	Hs.506481
2.955	U07802	BRF2; ERF2; ERF-2; TIS11D; RNF162C	zinc finger protein 36, C3H type-like 2	13.9261	P	282.7	41.1461	P	1267.3	201368_at	2p22.3-p21	2		Tis11d				GI:984509	GO:8283(cell proliferation); GO:43488(regulation of mRNA stability)	GO:5737(cytoplasm); GO:5634(nucleus)	GO:3723(RNA binding); GO:46872(metal ion binding); GO:3676(nucleic acid binding); GO:3700(transcription factor activity); GO:8270(zinc ion binding)	NM_006887
2.953	AB002301	FLJ16540; FLJ33039; KIAA0303; DKFZp686N1467; DKFZp686E18148	microtubule associated serine/threonine kinase family member 4	4.13793	P	84	12.2175	P	376.3	40016_g_at	5q12.3	5					KIAA0303	GI:2224547	protein amino acid phosphorylation		GO:16301(kinase activity); GO:4674(protein serine/threonine kinase activity)		Hs.595458
2.95	NM_019023	FLJ10640; KIAA1933	protein arginine methyltransferase 7	2.5468	A	51.7	7.51299	P	231.4	219408_at	16q22.1	16		protein arginine N-methyltransferase 7				GeneID:54496; HGNC:25557; HPRD:HPRD_15174; MIM:610087; GI:9506615; CCDS:CCDS10866.1	GO:16571(histone methylation); GO:18216(peptidyl-arginine methylation); GO:43393(regulation of protein binding)	GO:5737(cytoplasm); GO:5634(nucleus)	GO:8757(S-adenosylmethionine-dependent methyltransferase activity); GO:16277([myelin basic protein]-arginine N-methyltransferase activity); GO:42393(histone binding); GO:8469(histone-arginine N-methyltransferase activity); GO:35241(protein-arginine omega-N monomethyltransferase activity); GO:35243(protein-arginine omega-N symmetric methyltransferase activity); GO:16740(transferase activity)	NM_019023	Hs.653193
2.944	AI701408		we29f07.x1 NCI_CGAP_Lu24 Homo sapiens cDNA clone IMAGE:2342533 3' similar to contains element TAR1 repetitive element ;, mRNA sequence.	3.57635	P	72.6	10.5292	P	324.3	227696_at		0					EST
2.94	AF334812	GAF1; pp75; RIP11; KIAA0857; DKFZP434H018	RAB11 family interacting protein 5 (class I)	2.14778	P	43.6	6.31493	P	194.5	210879_s_at	2p13-p12	2		Rab11 interacting protein Rip11a		involved in trafficking from apical recycling endosomes (ARE) to apical plasma membrane		GI:13377897	GO:8150(biological_process); GO:15031(protein transport)	GO:5741(mitochondrial outer membrane)	GO:43015(gamma-tubulin binding); GO:5515(protein binding)	NM_015470	Hs.24557
2.937	AW006520	C22orf36	Chromosome 22 open reading frame 36	1.19704	P	24.3	3.51623	M	108.3	228064_at	22q11.23	22					EST						Hs.113314
2.937	BE735851	TNS4	Tensin 4	3.21182	P	65.2	9.43182	P	290.5	222265_at	17q21.2	17					EST						Hs.438292
2.936	NM_014322	ECPN	opsin 3 (encephalopsin, panopsin)	17.3448	P	352.1	50.9188	P	1568.3	219032_x_at	1q43	1		opsin 3 isoform 1				GeneID:23596; HGNC:14007; HPRD:HPRD_05985; MIM:606695; GI:71999131; CCDS:CCDS31072.1	GO:7186(G-protein coupled receptor protein signaling pathway); GO:7602(phototransduction); GO:18298(protein-chromophore linkage); GO:42752(regulation of circadian rhythm); GO:50896(response to stimulus); GO:7165(signal transduction); GO:7601(visual perception)	GO:16021(integral to membrane); GO:5887(integral to plasma membrane); GO:16020(membrane)	GO:8020(G-protein coupled photoreceptor activity); GO:4872(receptor activity); GO:1584(rhodopsin-like receptor activity)	NM_014322	Hs.534399
2.935	R61322		yh07f02.s1 Soares infant brain 1NIB Homo sapiens cDNA clone IMAGE:42466 3', mRNA sequence.	1.84729	A	37.5	5.42208	P	167	228320_x_at		0					EST
2.935	AI922968	MAST4	Microtubule associated serine/threonine kinase family member 4	6.81281	P	138.3	19.9935	P	615.8	225611_at	5q12.3	5					EST						Hs.595458
2.933	AA806283		Transcribed locus	6.96552	P	141.4	20.4286	P	629.2	238063_at	4	4					EST						Hs.601758
2.932	F09493	LOC92345	Hypothetical protein BC008207	6.48768	P	131.7	19.0195	P	585.8	244828_x_at	4q32.2	4					EST						Hs.655698
2.929	AF230389	ATDC; FLJ36085	tripartite motif-containing 29	6.32512	P	128.4	18.5292	P	570.7	211002_s_at	11q22-q23	11		tripartite motif protein TRIM29 beta				GI:12275866	GO:6366(transcription from RNA polymerase II promoter)	GO:5737(cytoplasm); GO:5622(intracellular)	GO:46872(metal ion binding); GO:5515(protein binding); GO:3700(transcription factor activity); GO:8270(zinc ion binding)	NM_012101; NM_058193	Hs.82237
2.924	AL353759			9.38916	P	190.6	27.4578	P	845.7	222067_x_at		0
2.92	D63480	KIAA0146	KIAA0146	1.74877	P	35.5	5.10714	P	157.3	212523_s_at	8q11.21	8					KIAA0146	GI:1469874			nucleic acid binding		Hs.381058
2.92	NM_006042	30ST3A1; 3OST3A1	heparan sulfate (glucosamine) 3-O-sulfotransferase 3A1	1.38424	P	28.1	4.04221	P	124.5	219985_at	17p12-p11.2	17	2.8.2.23	heparan sulfate D-glucosaminyl 3-O-sulfotransferase 3A1				GeneID:9955; HGNC:5196; HPRD:HPRD_04958; MIM:604057; GI:5174465; CCDS:CCDS11165.1		GO:16021(integral to membrane); GO:16020(membrane)	GO:8146(sulfotransferase activity); GO:16740(transferase activity)	NM_006042	Hs.462270
2.91	BG292233	INSIG1	Insulin induced gene 1	3.53695	P	71.8	10.2922	P	317	201626_at	7q36	7					EST						Hs.520819
2.907	BI668074	RHOB	603295907F1 NIH_MGC_96 Homo sapiens cDNA clone IMAGE:5315136 5', mRNA sequence.	4.05419	P	82.3	11.7857	P	363	1553962_s_at	2p24	2					EST						Hs.502876
2.907	BF223045	ZNHIT4	Zinc finger, HIT type 4	1.28571	A	26.1	3.73701	P	115.1	222093_s_at	2p13.1	2					EST						Hs.410786
2.905	AI049608		an38b05.x1 Gessler Wilms tumor Homo sapiens cDNA clone IMAGE:1700913 3' similar to contains Alu repetitive element;contains element L1 repetitive element ;, mRNA sequence.	6.00985	P	122	17.461	P	537.8	228541_x_at		0					EST
2.902	BC036246	FLJ32549	hypothetical protein FLJ32549	1.24631	P	25.3	3.61688	P	111.4	1554067_at	12q14.2	12		FLJ32549 protein			MGC	GeneID:144577; GI:23958531				NM_152440	Hs.396626
2.902	U16797	HTKL; EPLG5; Htk-L; LERK5; MGC126226; MGC126227; MGC126228	ephrin-B2	25.1478	P	510.5	72.9708	P	2247.5	202669_s_at	13q33	13		LERK-5		ligand for the receptor tyrosine kinases hek and elk		RP11-272L14.1	GO:9653(anatomical structure morphogenesis); GO:30154(cell differentiation); GO:7267(cell-cell signaling); GO:7275(multicellular organismal development); GO:7399(nervous system development)	GO:5887(integral to plasma membrane); GO:16020(membrane); GO:5886(plasma membrane)	GO:46875(ephrin receptor binding)	NM_004093	Hs.149239
2.895	U78168	EPAC; EPAC1; bcm910; MGC21410; CAMP-GEFI	Rap guanine nucleotide exchange factor (GEF) 3	1.14286	A	23.2	3.30844	M	101.9	210051_at	12q13.1	12		cAMP-regulated guanine nucleotide exchange factor I				GI:4079649	GO:8283(cell proliferation); GO:6468(protein amino acid phosphorylation); GO:51056(regulation of small GTPase mediated signal transduction)	GO:5952(cAMP-dependent protein kinase complex); GO:5622(intracellular); GO:5624(membrane fraction)	GO:30552(cAMP binding); GO:8603(cAMP-dependent protein kinase regulator activity); GO:5085(guanyl-nucleotide exchange factor activity); GO:166(nucleotide binding)	NM_006105	Hs.8578
2.894	BI832220	C1orf53	Chromosome 1 open reading frame 53	1.72906	A	35.1	5.00325	P	154.1	1558508_a_at	1q31.3	1					EST						Hs.61329
2.893	AA927480	SKI	Transcribed locus	3.33498	P	67.7	9.64935	P	297.2	229265_at	1	1					EST						Hs.663133
2.89	BF939473	LOC150166	Hypothetical protein LOC150166	1.52217	A	30.9	4.39935	P	135.5	229295_at	22q11.21	22					EST						Hs.48353
2.889	AL157418	B55; ZC3; MINK; YSK2; hMINK; MAP4K6; MGC21111; hMINKbeta	misshapen-like kinase 1 (zebrafish)	3.30049	P	67	9.53571	P	293.7	215909_x_at	17p13.2	17		misshapen/NIK-related kinase isoform 1; misshapen/NIK-related kinase isoform 3; misshapen/NIK-related kinase isoform 2					GO:7254(JNK cascade); GO:7275(multicellular organismal development); GO:45060(negative thymic T cell selection); GO:6468(protein amino acid phosphorylation); GO:7243(protein kinase cascade); GO:6950(response to stress)		GO:5524(ATP binding); GO:166(nucleotide binding); GO:4674(protein serine/threonine kinase activity); GO:5083(small GTPase regulator activity); GO:16740(transferase activity)	NM_015716; NM_153827; NM_170663
2.886	AL096741	ASC1p100	activating signal cointegrator 1 complex subunit 2	7.78818	P	158.1	22.4773	P	692.3	215684_s_at	22q12.1	22		hypothetical protein			HTC	SC22CB-11B7.2	GO:6355(regulation of transcription, DNA-dependent); GO:6350(transcription)			NM_032204	Hs.436407
2.881	AA777512	CAMK2D	Calcium/calmodulin-dependent protein kinase (CaM kinase) II delta	2.9064	P	59	8.37338	P	257.9	224994_at	4q26	4					EST						Hs.144114
2.88	NM_001754	AML1; CBFA2; EVI-1; AMLCR1; PEBP2aB; AML1-EVI-1	runt-related transcription factor 1 (acute myeloid leukemia 1; aml1 oncogene)	1.19704	P	24.3	3.44805	P	106.2	208129_x_at	21q22.3	21		runt-related transcription factor 1 isoform a	Leukemia, acute myeloid; Platelet disorder, familial, with associated myeloid malignancy; Rheumatoid arthritis, susceptibility to			GeneID:861; HGNC:10471; HPRD:HPRD_01043; MIM:151385; GI:19923198; CCDS:CCDS13639.1	GO:8150(biological_process); GO:30097(hemopoiesis); GO:7275(multicellular organismal development); GO:45766(positive regulation of angiogenesis); GO:30854(positive regulation of granulocyte differentiation); GO:45944(positive regulation of transcription from RNA polymerase II promoter); GO:6355(regulation of transcription, DNA-dependent); GO:6350(transcription)	GO:5575(cellular_component); GO:5634(nucleus)	GO:5524(ATP binding); GO:31404(chloride ion binding); GO:3674(molecular_function); GO:5515(protein binding); GO:3700(transcription factor activity); GO:16563(transcriptional activator activity)	NM_001754	Hs.149261
2.88	AY137580	CDC25A2	cell division cycle 25 homolog A (S. pombe)	4.76355	P	96.7	13.7208	P	422.6	1555772_a_at	3p21	3	3.1.3.48	cell division cycle protein 25A splice variant 2				GI:23268461	GO:7049(cell cycle); GO:51301(cell division); GO:8283(cell proliferation); GO:7067(mitosis); GO:6470(protein amino acid dephosphorylation); GO:79(regulation of cyclin-dependent protein kinase activity)	GO:5575(cellular_component); GO:5622(intracellular)	GO:16787(hydrolase activity); GO:5515(protein binding); GO:4725(protein tyrosine phosphatase activity)	NM_001789; NM_201567	Hs.437705
2.88	BE550452	HOMER1	Homer homolog 1 (Drosophila)	8.18227	P	166.1	23.5617	P	725.7	213793_s_at	5q14.2	5					EST						Hs.591761
2.879	AL133049	INT7; C1orf73; DKFZP434B168	integrator complex subunit 7	2.12808	P	43.2	6.12662	P	188.7	218783_at	1p36.13-q42.3	1		hypothetical protein			HTC	GI:6453465; GOA:Q9UFC6; InterPro:IPR011989; UniProtKB/TrEMBL:Q9UFC6	GO:16180(snRNA processing)	GO:32039(integrator complex); GO:5634(nucleus)	GO:5515(protein binding)	NM_015434	Hs.369285
2.876	NM_015974	GDH; MGC149525; MGC149526; lambda-CRY	crystallin, lambda 1	1.75862	A	35.7	5.05844	P	155.8	220753_s_at	13q12.11	13	1.1.1.45	lambda-crystallin				GeneID:51084; HGNC:18246; HPRD:HPRD_16762; MIM:609877; GI:115430219	GO:6631(fatty acid metabolic process)	mitochondrion	GO:16491(oxidoreductase activity)	NM_015974	Hs.370703
2.876	AL137725	EPIPL; EPIPL1	epiplakin 1	4.19704	P	85.2	12.0714	P	371.8	232164_s_at	8q24.3	8		hypothetical protein				GI:6808254; HSSP:P15924; InterPro:IPR001101; UniProtKB/TrEMBL:Q9NSU9	GO:8150(biological_process)	GO:5856(cytoskeleton)	GO:5515(protein binding); GO:5198(structural molecule activity)	NM_031308	Hs.200412
2.872	AU153583		AU153583 NT2RP3 Homo sapiens cDNA clone NT2RP3003493 3', mRNA sequence.	1.80296	P	36.6	5.17857	P	159.5	228168_at		0					EST
2.869	M28882	CD146; MUC18	melanoma cell adhesion molecule	2.38916	P	48.5	6.8539	P	211.1	211340_s_at	11q23.3	11		MUC18 glycoprotein			MUC18 glycoprotein; cell adhesion molecule; immunoglobulin-like sequence; integral membrane glycoprotein	GI:529724	GO:9653(anatomical structure morphogenesis); GO:7155(cell adhesion)	GO:5887(integral to plasma membrane); GO:5886(plasma membrane)	GO:5515(protein binding)	NM_006500	Hs.599039
2.866	AI096389	MAST4	Microtubule associated serine/threonine kinase family member 4	5.76355	P	117	16.5162	P	508.7	225613_at	5q12.3	5					EST						Hs.595458
2.864	BF432147	POLR2D	Polymerase (RNA) II (DNA directed) polypeptide D	1.78325	P	36.2	5.10714	P	157.3	214144_at	2q21	2					EST						Hs.693692
2.86	AW052119	HOMER1	Transcribed locus	4.72414	P	95.9	13.5097	P	416.1	226651_at	5	5					EST						Hs.129051
2.851	BE513151	SREBF2	Sterol regulatory element binding transcription factor 2	2.36946	A	48.1	6.75649	P	208.1	201247_at	22q13	22					EST						Hs.443258
2.847	AW270037	TMCC1	Transmembrane and coiled-coil domain family 1	4	P	81.2	11.3864	P	350.7	227112_at	3q21.3	3					EST						Hs.477547
2.841	AU146850	KIAA1340	Transcribed locus	6.9803	P	141.7	19.8344	P	610.9	225732_at	12	12					EST						Hs.651830
2.841	AI672489		wa03g11.x1 NCI_CGAP_Kid11 Homo sapiens cDNA clone IMAGE:2297060 3', mRNA sequence.	1.39901	P	28.4	3.97403	P	122.4	226105_at		0					EST
2.84	NM_022752	FP972; FLJ22059	zinc finger protein 574	2.23153	M	45.3	6.33766	P	195.2	218762_at	19q13.2	19		zinc finger protein 574				GeneID:64763; HGNC:26166; HPRD:HPRD_15853; GI:47271487; CCDS:CCDS12596.1	GO:6355(regulation of transcription, DNA-dependent); GO:6350(transcription)	GO:5622(intracellular); GO:5634(nucleus)	GO:3677(DNA binding); GO:46872(metal ion binding); GO:3676(nucleic acid binding); GO:8270(zinc ion binding)	NM_022752	Hs.13323
2.84	N48315	PPARA	Peroxisome proliferator-activated receptor alpha	1.24631	A	25.3	3.53896	P	109	223437_at	22q12	22					EST						Hs.103110
2.839	AL035461			1.73399	M	35.2	4.92208	P	151.6	231827_at		0
2.836	BF666293	FVT1	CDNA FLJ36555 fis, clone TRACH2008716	1.85222	P	37.6	5.25325	P	161.8	1558279_a_at	18	18					EST						Hs.596777
2.835	NM_000376	NR1I1	vitamin D (1,25- dihydroxyvitamin D3) receptor	5.93103	P	120.4	16.8117	P	517.8	204254_s_at	12q13.11	12		vitamin D (1,25-dihydroxyvitamin D3) receptor	?Osteoporosis, involutional; Rickets, vitamin D-resistant, type IIA; Rickets, vitamin D-resistant, type IIB			GeneID:7421; HGNC:12679; HPRD:HPRD_03463; MIM:601769; GI:4507883; CCDS:CCDS8757.1	GO:6874(calcium ion homeostasis); GO:6816(calcium ion transport); GO:50892(intestinal absorption); GO:7275(multicellular organismal development); GO:16481(negative regulation of transcription); GO:9887(organ morphogenesis); GO:6355(regulation of transcription, DNA-dependent); GO:7165(signal transduction); GO:1501(skeletal development); GO:6350(transcription)	GO:5634(nucleus)	GO:46872(metal ion binding); GO:5515(protein binding); GO:43565(sequence-specific DNA binding); GO:3707(steroid hormone receptor activity); GO:3700(transcription factor activity); GO:8434(vitamin D3 receptor activity); GO:8270(zinc ion binding)	NM_000376	Hs.524368
2.828	BG166796	PSMC2	Proteasome (prosome, macropain) 26S subunit, ATPase, 2	1.40394	P	28.5	3.97078	P	122.3	238020_at	7q22.1-q22.3	7					EST						Hs.437366
2.825	AA628398	STARD4	START domain containing 4, sterol regulated	5.16749	P	104.9	14.6006	P	449.7	226390_at	5q22.1	5					EST						Hs.93842
2.819	AW340311	FZD8	Frizzled homolog 8 (Drosophila)	2.36453	P	48	6.66558	P	205.3	227405_s_at	10p11.21	10					EST						Hs.302634
2.816	BU683415	KLF6	Kruppel-like factor 6	13.1084	P	266.1	36.9188	P	1137.1	1555832_s_at	10p15	10					EST						Hs.4055
2.816	AW299507	GGPS1	Geranylgeranyl diphosphate synthase 1	2.07882	P	42.2	5.8539	P	180.3	202321_at	1q43	1					EST						Hs.647791
2.815	BF696304	LRP11	Low density lipoprotein receptor-related protein 11	27.266	P	553.5	76.7532	P	2364	225060_at	6q25.1	6					EST						Hs.408355
2.814	BC033077	FLJ20718	HEAT repeat containing 3	1.24138	A	25.2	3.49351	P	107.6	1554478_a_at	16q12.1	16		HEAT repeat containing 3			MGC	GeneID:55027; HGNC:26087; GI:21619962			GO:5488(binding)	NM_017939; NM_182922	Hs.647381
2.807	AI655015	DUSP7	MRNA; cDNA DKFZp586F2224 (from clone DKFZp586F2224)	13.8966	P	282.1	39.0065	P	1201.4	213848_at	3	3					EST						Hs.595184
2.803	BE781961	QSOX2	Quiescin Q6 sulfhydryl oxidase 2	1.53695	P	31.2	4.30844	P	132.7	235239_at	9q34.3	9					EST						Hs.657864
2.8	AI735639	PHF15	PHD finger protein 15	13.3842	P	271.7	37.4805	P	1154.4	212660_at	5q31.1	5					EST						Hs.483419
2.798	BE669553	ANKRD57	Ankyrin repeat domain 57	13.7783	P	279.7	38.5584	P	1187.6	227034_at	2q13	2					EST						Hs.355455
2.798	AV709094	PURB	Purine-rich element binding protein B	6.47291	P	131.4	18.1104	P	557.8	226762_at	7p13	7					EST						Hs.349150
2.797	NM_000203	IDA; MPS1	iduronidase, alpha-L-	1.37438	A	27.9	3.84416	M	118.4	205059_s_at	4p16.3	4	3.2.1.76	alpha-L-iduronidase precursor	Mucopolysaccharidosis Ih; Mucopolysaccharidosis Ih/s; Mucopolysaccharidosis Is			GeneID:3425; HGNC:5391; HPRD:HPRD_02016; MIM:252800; GI:110611239; CCDS:CCDS3343.1	GO:5975(carbohydrate metabolic process); GO:5984(disaccharide metabolic process); GO:30203(glycosaminoglycan metabolic process); GO:8152(metabolic process)	GO:5764(lysosome)	GO:3940(L-iduronidase activity); GO:43169(cation binding); GO:4553(hydrolase activity, hydrolyzing O-glycosyl compounds)	NM_000203	Hs.89560
2.795	AF116771	KET; LMS; RHS; p51; p63; EEC3; OFC8; TP63; p73H; p73L; SHFM4; B(p51A); B(p51B)	tumor protein p73-like	7.97537	P	161.9	22.289	P	686.5	211195_s_at	3q28	3		p51 delta	ADULT syndrome; Ectrodactyly, ectodermal dysplasia, and cleft lip/palate syndrome 3; Hay-Wells syndrome; Limb-mammary syndrome; Orofacial cleft 8; Rapp-Hodgkin syndrome; Split-hand/foot malformation, type 4			GI:7384976	GO:7219(Notch signaling pathway); GO:6915(apoptosis); GO:6917(induction of apoptosis); GO:7275(multicellular organismal development); GO:45892(negative regulation of transcription, DNA-dependent); GO:45747(positive regulation of Notch signaling pathway); GO:45893(positive regulation of transcription, DNA-dependent); GO:51289(protein homotetramerization); GO:6350(transcription)	GO:5634(nucleus)	GO:42802(identical protein binding); GO:46872(metal ion binding); GO:3700(transcription factor activity); GO:16563(transcriptional activator activity); GO:16564(transcriptional repressor activity); GO:8270(zinc ion binding)	NM_003722	Hs.137569
2.79	NM_005987	SPRK	small proline-rich protein 1A	1.84236	A	37.4	5.13961	P	158.3	214549_x_at	1q21-q22	1		small proline-rich protein 1A				GeneID:6698; HGNC:11259; HPRD:HPRD_01647; MIM:182265; GI:45827734; CCDS:CCDS1032.1	GO:8544(epidermis development); GO:31424(keratinization); GO:30216(keratinocyte differentiation); GO:18149(peptide cross-linking)	GO:1533(cornified envelope)	GO:30674(protein binding, bridging); GO:5198(structural molecule activity)	NM_005987	Hs.46320
2.788	NM_025125	FLJ13263; bA369J21.6; RP11-369J21.6	chromosome 10 open reading frame 57	1.24138	A	25.2	3.46104	P	106.6	218174_s_at	10q22.3	10		hypothetical protein LOC80195				RP11-369J21.6		GO:16021(integral to membrane); GO:16020(membrane)		NM_025125	Hs.169982
2.787	NM_018836	MOT8; SHREW1; SHREW-1; RP3-426F10.1	adherens junction associated protein 1	2.33498	P	47.4	6.50649	P	200.4	206460_at	1p36.32	1		adherens junction associated protein 1				GeneID:55966; HGNC:30801; HPRD:HPRD_15339; MIM:610972; GI:9055278; CCDS:CCDS54.1	GO:7155(cell adhesion); GO:8152(metabolic process)	GO:16021(integral to membrane); GO:16020(membrane)	GO:16491(oxidoreductase activity); GO:5515(protein binding)	NM_018836	Hs.25924
2.784	AI797458	KIAA0241	KIAA0241	2.06897	P	42	5.75974	P	177.4	212475_at	7p14.3	7					EST						Hs.128056
2.78	U58994	LadA; MGC10355	ladinin 1	11.867	P	240.9	32.9903	P	1016.1	216641_s_at	1q25.1-q32.3	1		ladinin				GI:4204915		GO:5604(basement membrane)	GO:5198(structural molecule activity)	NM_005558
2.778	NM_016951	C32; CKLF1; CKLF2; CKLF3; CKLF4; UCK-1; HSPC224	chemokine-like factor	7.37438	P	149.7	20.487	P	631	219161_s_at	16q21	16		chemokine-like factor isoform a				GeneID:51192; HGNC:13253; HPRD:HPRD_16718; GI:8393581; CCDS:CCDS10807.1	GO:8283(cell proliferation); GO:6935(chemotaxis); GO:48247(lymphocyte chemotaxis); GO:48246(macrophage chemotaxis); GO:30593(neutrophil chemotaxis); GO:45045(secretory pathway)	GO:5576(extracellular region); GO:5615(extracellular space); GO:16021(integral to membrane); GO:16020(membrane)	GO:8009(chemokine activity)	NM_016326; NM_016951; NM_181640; NM_181641	Hs.15159
2.774	AA206141	PRICKLE1	Prickle homolog 1 (Drosophila)	3.27094	P	66.4	9.07468	P	279.5	230708_at	12q12	12					EST						Hs.524348
2.774	U56725		alternatively spliced mRNA corresponding to the rodent testis enriched heat shock protein 70 kDa family member; Human heat shock protein mRNA, complete cds.	5.867	P	119.1	16.276	P	501.3	211538_s_at		0		heat shock protein				GI:4204880
2.774	NM_005819	STX6	syntaxin 6	3.70443	P	75.2	10.276	P	316.5	214441_at	1q25.3	1		syntaxin 6				GeneID:10228; HGNC:11441; HPRD:HPRD_07231; MIM:603944; GI:5032131; CCDS:CCDS1341.1	GO:7032(endosome organization and biogenesis); GO:6886(intracellular protein transport); GO:6906(vesicle fusion)	GO:5794(Golgi apparatus); GO:30136(clathrin-coated vesicle); GO:5769(early endosome); GO:5887(integral to plasma membrane); GO:48471(perinuclear region of cytoplasm); GO:5886(plasma membrane); GO:5802(trans-Golgi network)	GO:5515(protein binding); GO:8565(protein transporter activity)	NM_005819	Hs.518417
2.773	BF674064		Transcribed locus	2.2266	P	45.2	6.17532	P	190.2	225332_at	15	15					EST						Hs.644985
2.769	AI681536	CYFIP1	Cytoplasmic FMR1 interacting protein 1	6.27094	P	127.3	17.3669	P	534.9	212133_at	15q11	15					EST						Hs.26704
2.764	AW029169	CGI-115; KIAA0507; MGC22291	ribosomal RNA processing 15 homolog (S. cerevisiae)	1.95567	P	39.7	5.40584	P	166.5	214764_at	1q41	1					EST				GO:5515(protein binding)		Hs.660109
2.758	NM_000389	P21; CIP1; SDI1; WAF1; CAP20; CDKN1; MDA-6; p21CIP1	cyclin-dependent kinase inhibitor 1A (p21, Cip1)	6.46305	P	131.2	17.8247	P	549	202284_s_at	6p21.2	6		cyclin-dependent kinase inhibitor 1A				GeneID:1026; HGNC:1784; HPRD:HPRD_00298; MIM:116899; GI:11386203; CCDS:CCDS4824.1	GO:7049(cell cycle); GO:7050(cell cycle arrest); GO:8629(induction of apoptosis by intracellular signals); GO:43066(negative regulation of apoptosis); GO:8285(negative regulation of cell proliferation); GO:45736(negative regulation of cyclin-dependent protein kinase activity); GO:30890(positive regulation of B cell proliferation); GO:43071(positive regulation of non-apoptotic programmed cell deat…	GO:307(cyclin-dependent protein kinase holoenzyme complex); GO:5829(cytosol); GO:5634(nucleus)	GO:30332(cyclin binding); GO:4861(cyclin-dependent protein kinase inhibitor activity); GO:16301(kinase activity); GO:46872(metal ion binding); GO:4672(protein kinase activity); GO:8270(zinc ion binding)	NM_000389; NM_078467	Hs.370771
2.756	NM_018352	FLJ11184	hypothetical protein FLJ11184	2.71921	P	55.2	7.49351	P	230.8	218513_at	4q32.3	4		hypothetical protein LOC55319				GeneID:55319; HPRD:HPRD_07739; GI:8922923				NM_018352	Hs.267446
2.754	AA503653		Transcribed locus	1.21675	P	24.7	3.35065	P	103.2	242640_at	19	19					EST						Hs.662082
2.753	AI934469	TMCC1	Transmembrane and coiled-coil domain family 1	6.06897	P	123.2	16.7078	P	514.6	213349_at	3q21.3	3					EST						Hs.477547
2.751	NM_002811	P40; S12; MOV34	proteasome (prosome, macropain) 26S subunit, non-ATPase, 7 (Mov34 homolog)	21.2414	P	431.2	58.4416	P	1800	201705_at	16q23-q24	16		proteasome 26S non-ATPase subunit 7				GeneID:5713; HGNC:9565; HPRD:HPRD_01147; MIM:157970; GI:25777615; CCDS:CCDS10910.1	translational initiation	GO:5829(cytosol); GO:5838(proteasome regulatory particle (sensu Eukaryota))	GO:5515(protein binding)	NM_002811	Hs.440604
2.75	AI742305	CHD9	Chromodomain helicase DNA binding protein 9	4.60099	P	93.4	12.6526	P	389.7	212615_at	16q12.2	16					EST						Hs.59159
2.749	AK024480	LOC126917	hypothetical protein LOC126917	4.24631	P	86.2	11.6721	P	359.5	225615_at	1p36.13	1		FLJ00074 protein			FLI_CDNA; fis (full insert sequence)	GI:10440474					Hs.466625
2.747	NM_003461	ESP-2; HED-2	zyxin	6.49754	P	131.9	17.8506	P	549.8	200808_s_at	7q32	7		zyxin				GeneID:7791; HGNC:13200; HPRD:HPRD_03592; MIM:602002; GI:4508047; CCDS:CCDS5883.1	GO:7155(cell adhesion); GO:7267(cell-cell signaling); GO:7165(signal transduction)	GO:5913(cell-cell adherens junction); GO:5887(integral to plasma membrane); GO:5886(plasma membrane)	GO:46872(metal ion binding); GO:5515(protein binding); GO:8270(zinc ion binding)	NM_003461	Hs.490415
2.745	NM_004740	MAJN; MYO18A; MYSPDZ; SPR210	TGFB1-induced anti-apoptotic factor 1	5.00985	P	101.7	13.7532	P	423.6	202039_at	17q11.2	17		TGFB1-induced anti-apoptotic factor 1				GeneID:9220; HGNC:11803; HPRD:HPRD_10268; MIM:609517; GI:17978509; CCDS:CCDS32599.1	GO:7249(I-kappaB kinase/NF-kappaB cascade); GO:6916(anti-apoptosis); GO:6915(apoptosis)	GO:16459(myosin complex); GO:5634(nucleus)	GO:5524(ATP binding); GO:3674(molecular_function); GO:3774(motor activity); GO:166(nucleotide binding); GO:5515(protein binding)	NM_004740	Hs.655992
2.744	AI963713	ENAH	Enabled homolog (Drosophila)	1.77833	P	36.1	4.87987	P	150.3	222434_at	1q42.12	1					EST						Hs.497893
2.743	AW629527	FAM79B	Family with sequence similarity 79, member B	1.57635	P	32	4.32468	P	133.2	229764_at	3q28	3					EST						Hs.338851
2.742	BE896490	SNAP29	Transcribed locus	2.58128	P	52.4	7.07792	P	218	239084_at	22	22					EST						Hs.595327
2.742	AI692878	MOB3B; FLJ13204; FLJ23916; MGC32960	MOB1, Mps One Binder kinase activator-like 2B (yeast)	10.1133	P	205.3	27.7273	P	854	229568_at	9p21.2	9		MOB1, Mps One Binder kinase activator-like 2B			EST				GO:46872(metal ion binding); GO:5515(protein binding); GO:8270(zinc ion binding)	NM_024761	Hs.369022
2.738	BF438386	RAB27B	Transcribed locus	15.1379	P	307.3	41.4448	P	1276.5	228708_at	18	18					EST						Hs.584795
2.737	AI697976	OTUD1	OTU domain containing 1	1.67488	P	34	4.58442	P	141.2	231035_s_at	10p12.2	10					EST						Hs.499042
2.737	NM_001944	PVA; CDHF6; DKFZp686P23184	desmoglein 3 (pemphigus vulgaris antigen)	10.7635	P	218.5	29.4545	P	907.2	205595_at	18q12.1-q12.2	18		desmoglein 3 preproprotein				GeneID:1830; HGNC:3050; HPRD:HPRD_01355; MIM:169615; GI:119964718; CCDS:CCDS11898.1	GO:7155(cell adhesion); GO:7156(homophilic cell adhesion)	GO:5856(cytoskeleton); GO:16021(integral to membrane); GO:5911(intercellular junction); GO:16020(membrane)	GO:5509(calcium ion binding); GO:5515(protein binding)	NM_001944	Hs.1925
2.736	AI937060	NAV1	Neuron navigator 1	2.77833	P	56.4	7.60065	P	234.1	224771_at	1	1					EST						Hs.585374
2.728	BC005084	L13; MGC13061	ring finger protein 135	1.95567	P	39.7	5.33442	P	164.3	223591_at	17q11.2	17		ring finger protein 135				GeneID:84282; HGNC:21158; GI:13477235	protein ubiquitination	ubiquitin ligase complex	GO:46872(metal ion binding); GO:5515(protein binding); GO:8270(zinc ion binding)	NM_032322; NM_197939	Hs.29874
2.717	AL039384	PHF13	PHD finger protein 13	8.45813	P	171.7	22.9838	P	707.9	225005_at	1p36.31	1					EST						Hs.516079
2.715	AW968935	STYX	Serine/threonine/tyrosine interacting protein	3.08867	P	62.7	8.38636	P	258.3	242408_at	14	14					EST						Hs.364980
2.713	BC000278	CAXII; FLJ20151; HsT18816	carbonic anhydrase XII	1.40394	P	28.5	3.80844	P	117.3	210735_s_at	15q22	15	4.2.1.1	carbonic anhydrase XII			MGC	GeneID:771; HGNC:1371; MIM:603263; GI:12653029	GO:6730(one-carbon compound metabolic process)	GO:16021(integral to membrane); GO:16020(membrane)	GO:4089(carbonate dehydratase activity); GO:16829(lyase activity); GO:46872(metal ion binding); GO:8270(zinc ion binding)	NM_001218; NM_206925	Hs.210995
2.711	AA933779	WIPI2	WD repeat domain, phosphoinositide interacting 2	1.83744	P	37.3	4.98052	P	153.4	226986_at	7p22.1	7					EST						Hs.122363
2.71	NM_003370	VASP	vasodilator-stimulated phosphoprotein	6.59606	P	133.9	17.8766	P	550.6	202205_at	19q13.2-q13.3	19		vasodilator-stimulated phosphoprotein		proline-rich cytoskeletal protein		GeneID:7408; HGNC:12652; HPRD:HPRD_03415; MIM:601703; GI:4507869; CCDS:CCDS33051.1	GO:6928(cell motility)	GO:15629(actin cytoskeleton)	GO:3779(actin binding)	NM_003370	Hs.515469
2.705	AU148057	DKK3	Dickkopf homolog 3 (Xenopus laevis)	65.5764	P	1331.2	177.383	P	5463.4	214247_s_at	11p15.2	11					EST						Hs.292156
2.705	AI953354	FBXO25	CDNA: FLJ20913 fis, clone ADSE00630	1.32512	P	26.9	3.58442	P	110.4	232254_at	8	8					EST						Hs.655063
2.703	BF112093		CDNA FLJ30652 fis, clone DFNES2000011	8.4335	P	171.2	22.7922	P	702	224811_at	3	3					EST						Hs.592801
2.701	AI040009	RAB3GAP	MRNA related to a calmodulin-like, processed pseudogene (302 bp identical to the 3' untranslated region)	3.18227	P	64.6	8.59416	P	264.7	213530_at	2	2					EST						Hs.659697
2.7	NM_015332	NudCL; KIAA1068	NudC domain containing 3	6.27586	P	127.4	16.9448	P	521.9	201270_x_at	7p13-p12	7		NudC domain containing 3				hCG_18301				NM_015332	Hs.488171
2.699	AF132203	SCD	PRO1933	7.70443	P	156.4	20.7955	P	640.5	223839_s_at	10	10		PRO1933			HTC	GI:11493552					Hs.597496
2.697	AA527499	UBE3A	Ubiquitin protein ligase E3A (human papilloma virus E6-associated protein, Angelman syndrome)	6.21182	P	126.1	16.7532	P	516	213128_s_at	15q11-q13	15					EST						Hs.654383
2.696	BG535396	DKFZp762C1112	602563057F1 NIH_MGC_77 Homo sapiens cDNA clone IMAGE:4687766 5', mRNA sequence.	2.17734	P	44.2	5.87013	P	180.8	242338_at	8q21.3	8					EST						Hs.88594
2.693	AW340139	IL28RA	Interleukin 28 receptor, alpha (interferon, lambda receptor)	1.61084	A	32.7	4.33766	P	133.6	244261_at	1p36.11	1					EST						Hs.221375
2.69	AA010315		Transcribed locus	5.1133	P	103.8	13.7565	P	423.7	230778_at	11	11					EST						Hs.60371
2.69	AL049699			4.74384	P	96.3	12.7597	P	393	204058_at		0
2.687	AU145049	HIP1	Huntingtin interacting protein 1	1.48768	P	30.2	3.99675	P	123.1	226364_at	7q11.23	7					EST						Hs.329266
2.684	NM_024032	MGC3130; FLJ11594	chromosome 17 open reading frame 53	1.41872	A	28.8	3.80844	M	117.3	219879_s_at	17q21.31	17		hypothetical protein LOC78995				GeneID:78995; HGNC:28460; HPRD:HPRD_08825; GI:31543179; CCDS:CCDS11477.1				NM_024032	Hs.437059
2.681	AI453452	ZNF654	Zinc finger protein 654	1.3202	P	26.8	3.53896	P	109	241348_at	3p11.2	3					EST						Hs.591650
2.678	NM_006254	MAY1; MGC49908; nPKC-delta	protein kinase C, delta	1.94089	P	39.4	5.19805	P	160.1	202545_at	3p21.31	3	2.7.11.1	protein kinase C, delta				GeneID:5580; HGNC:9399; HPRD:HPRD_01501; MIM:176977; GI:31377782; CCDS:CCDS2870.1	GO:42100(B cell proliferation); GO:16064(immunoglobulin mediated immune response); GO:7242(intracellular signaling cascade); GO:6468(protein amino acid phosphorylation); GO:50821(protein stabilization)	GO:5737(cytoplasm); GO:16020(membrane); GO:5634(nucleus)	GO:5524(ATP binding); GO:19992(diacylglycerol binding); GO:4701(diacylglycerol-activated phospholipid-dependent protein kinase C activity); GO:8047(enzyme activator activity); GO:19899(enzyme binding); GO:46872(metal ion binding); GO:166(nucleotide binding); GO:8022(protein C-terminus binding); GO:4674(protein serine/threonine kinase activity); GO:16740(transferase activity); GO:8270(zinc ion bin…	NM_006254	Hs.155342
2.676	AF077353	ABP1; SH3P7; HIP-55	drebrin-like	5.42857	P	110.2	14.526	P	447.4	222429_at	7p13	7		drebrin F				GI:8885630	GO:16601(Rac protein signal transduction); GO:7257(activation of JNK activity); GO:6897(endocytosis); GO:6955(immune response)	GO:5938(cell cortex); GO:5737(cytoplasm); GO:5856(cytoskeleton); GO:5622(intracellular); GO:30027(lamellipodium); GO:1726(ruffle)	GO:51015(actin filament binding); GO:8047(enzyme activator activity); GO:42802(identical protein binding)	NM_014063	Hs.436500
2.674	NM_004729	ALTE; DREF; TRAMP; KIAA0785	zinc finger, BED-type containing 1	2.82759	P	57.4	7.56169	P	232.9	203043_at		0		Ac-like transposable element				GeneID:9189; HGNC:447; HPRD:HPRD_02170; MIM:300178; GI:4759258; CCDS:CCDS14118.1		GO:228(nuclear chromosome); GO:5634(nucleus)	GO:3677(DNA binding); GO:46872(metal ion binding); GO:46983(protein dimerization activity); GO:4803(transposase activity); GO:8270(zinc ion binding)	NM_004729	Hs.131452
2.673	AA031528	C4orf30	Chromosome 4 open reading frame 30	6.30542	P	128	16.8571	P	519.2	228106_at	4p15.32	4					EST						Hs.655841
2.673	AL390127	BTEB3; FKLF2; NSLP1; RFLAT1; RFLAT-1	Kruppel-like factor 13	8.84237	P	179.5	23.6364	P	728	225390_s_at	15q12	15		Kruppel-like factor 13			HTC		GO:6355(regulation of transcription, DNA-dependent); GO:6350(transcription); GO:6366(transcription from RNA polymerase II promoter)	GO:5622(intracellular); GO:5634(nucleus)	GO:3677(DNA binding); GO:3702(RNA polymerase II transcription factor activity); GO:46872(metal ion binding); GO:8270(zinc ion binding)	NM_015995	Hs.525752
2.673	AW139538	GSK3B	MRNA; cDNA DKFZp686L15210 (from clone DKFZp686L15210)	4.81281	P	97.7	12.8636	P	396.2	226183_at	3	3					EST						Hs.593022
2.67	AW006182		CDNA FLJ41663 fis, clone FEBRA2027297	2.30542	P	46.8	6.15584	P	189.6	229715_at	11	11					EST						Hs.146274
2.67	NM_025070			5.12315	P	104	13.6786	P	421.3	218017_s_at		0
2.667	NM_022460	ETM2; HS1-BP3; FLJ14249	HCLS1 binding protein 3	1.81281	A	36.8	4.83442	P	148.9	219020_at	2p24.1	2		HCLS1 binding protein 3				GeneID:64342; HGNC:24979; HPRD:HPRD_13357; MIM:609359; GI:68800430; CCDS:CCDS1700.1	GO:7154(cell communication)		GO:35091(phosphoinositide binding); GO:5515(protein binding)	NM_022460; NM_106552	Hs.531785
2.663	NM_003138	SRPK2	SFRS protein kinase 2; synonyms: SFRSK2, FLJ36101; isoform b is encoded by transcript variant 2; H_RG152G17.1a; WUGSC:H_RG152G17.1a; serine kinase SRPK2; H_RG152G17.1b; Homo sapiens SFRS protein kinase 2 (SRPK2), transcript variant 2, mRNA.	9.11823	P	185.1	24.2825	P	747.9	203182_s_at	7q22-q31.1	7		SFRS protein kinase 2 isoform b				GeneID:6733; HGNC:11306; MIM:602980; GI:33188447; CCDS:CCDS5735.1
2.661	AA522514	KIAA0746	KIAA0746 protein	4.78325	P	97.1	12.7305	P	392.1	212311_at	4p15.2	4					EST						Hs.479384
2.654	AA621962	MYO1D	Myosin ID	4.37931	P	88.9	11.6234	P	358	212338_at	17q11-q12	17					EST						Hs.658000
2.654	NM_007219	G1L	ring finger protein 24	1.46305	A	29.7	3.88312	P	119.6	204669_s_at	20p13-p12.1	20		ring finger protein 24				GeneID:11237; HGNC:13779; HPRD:HPRD_10198; GI:6857791; CCDS:CCDS13074.1	protein ubiquitination	ubiquitin ligase complex	GO:46872(metal ion binding); GO:5515(protein binding); GO:8270(zinc ion binding)	NM_007219	Hs.589884
2.653	AI732727	TMEM63B	Transmembrane protein 63B	2.65517	P	53.9	7.04545	P	217	225271_at	6p21.1	6					EST						Hs.414473
2.651	W80468	MALAT1	Metastasis associated lung adenocarcinoma transcript 1 (non-coding RNA)	19.4138	P	394.1	51.461	P	1585	226675_s_at	11q13.1	11					EST						Hs.642877
2.65	AL110191	DIP; GILZ; hDIP; DSIPI; TSC-22R; DKFZp313A1123	TSC22 domain family, member 3	3.18227	P	64.6	8.43182	P	259.7	208763_s_at	Xq22.3	23		hypothetical protein				RP13-364K23.1	GO:6916(anti-apoptosis); GO:6355(regulation of transcription, DNA-dependent)	nucleus	GO:3700(transcription factor activity)	NM_004089; NM_198057	Hs.522074
2.649	H05668	EPN2	Epsin 2	2.33498	A	47.4	6.18506	P	190.5	203463_s_at	17p11.2	17					EST						Hs.655086
2.647	NM_172037	RDH10	retinol dehydrogenase 10 (all-trans)	2.68966	P	54.6	7.12013	P	219.3	1552378_s_at	8q21.11	8		retinol dehydrogenase 10				GeneID:157506; HGNC:19975; HPRD:HPRD_07605; MIM:607599; GI:25282469; CCDS:CCDS6213.1	GO:8152(metabolic process); GO:7601(visual perception)		GO:16491(oxidoreductase activity); GO:4745(retinol dehydrogenase activity)	NM_172037	Hs.244940
2.646	BF001503	PKP3	Plakophilin 3	10.7094	P	217.4	28.3377	P	872.8	209872_s_at	11p15	11					EST						Hs.534395
2.645	NM_024108	TRS33; HSPC289; MGC2650	trafficking protein particle complex 6A	1.4532	A	29.5	3.84416	P	118.4	204985_s_at	19q13.32	19		trafficking protein particle complex 6A				GeneID:79090; HGNC:23069; HPRD:HPRD_14503; MIM:610396; GI:13129120; CCDS:CCDS12655.1	GO:6888(ER to Golgi vesicle-mediated transport); GO:6810(transport)	GO:5783(endoplasmic reticulum)		NM_024108	Hs.466929
2.644	AI991631	BRD4	Bromodomain containing 4	2.59113	P	52.6	6.85065	P	211	202103_at	19p13.1	19					EST						Hs.187763
2.64	BC000108	AIP2; WWp2-like	WW domain containing E3 ubiquitin protein ligase 2	1.68473	M	34.2	4.44805	P	137	210200_at	16q22.1	16		WW domain containing E3 ubiquitin protein ligase 2				GeneID:11060; HGNC:16804; MIM:602308; GI:12652717	GO:46718(entry of virus into host cell); GO:6464(protein modification process); GO:6512(ubiquitin cycle)	GO:5622(intracellular); GO:151(ubiquitin ligase complex)	GO:16874(ligase activity); GO:5515(protein binding); GO:4842(ubiquitin-protein ligase activity)	NM_007014; NM_199423; NM_199424	Hs.408458
2.639	AF303588	ECPN	opsin 3 (encephalopsin, panopsin)	4.83251	P	98.1	12.7532	P	392.8	224392_s_at	1q43	1		panopsin				GI:13649590	GO:7186(G-protein coupled receptor protein signaling pathway); GO:7602(phototransduction); GO:18298(protein-chromophore linkage); GO:42752(regulation of circadian rhythm); GO:50896(response to stimulus); GO:7165(signal transduction); GO:7601(visual perception)	GO:16021(integral to membrane); GO:5887(integral to plasma membrane); GO:16020(membrane)	GO:8020(G-protein coupled photoreceptor activity); GO:4872(receptor activity); GO:1584(rhodopsin-like receptor activity)	NM_014322	Hs.534399
2.639	AA278233		zs77a10.r1 NCI_CGAP_GCB1 Homo sapiens cDNA clone IMAGE:703482 5' similar to contains Alu repetitive element;, mRNA sequence.	1.41379	P	28.7	3.73052	P	114.9	241370_at	8	8					EST						Hs.100691
2.637	NM_000713	FLR; BVRB; MGC117413	biliverdin reductase B (flavin reductase (NADPH))	9.18719	P	186.5	24.2273	P	746.2	202201_at	19q13.1-q13.2	19	1.3.1.24	biliverdin reductase B (flavin reductase (NADPH))				GeneID:645; HGNC:1063; HPRD:HPRD_02967; MIM:600941; GI:4502419; CCDS:CCDS33029.1	GO:44237(cellular metabolic process)		GO:4074(biliverdin reductase activity); GO:50662(coenzyme binding); GO:42602(flavin reductase activity); GO:16491(oxidoreductase activity)	NM_000713	Hs.515785
2.636	NM_001621	AHR	aryl hydrocarbon receptor	5.52217	P	112.1	14.5584	P	448.4	202820_at	7p15	7		aryl hydrocarbon receptor				GeneID:196; HGNC:348; HPRD:HPRD_02596; MIM:600253; GI:4502003; CCDS:CCDS5366.1	GO:6915(apoptosis); GO:7049(cell cycle); GO:6355(regulation of transcription, DNA-dependent); GO:6950(response to stress); GO:9410(response to xenobiotic stimulus); GO:7165(signal transduction); GO:6366(transcription from RNA polymerase II promoter)	GO:5737(cytoplasm); GO:5634(nucleus)	GO:4879(ligand-dependent nuclear receptor activity); GO:5515(protein binding); GO:3700(transcription factor activity)	NM_001621	Hs.171189
2.635	BC004558	RTKN	rhotekin	5.92611	P	120.3	15.6136	P	480.9	225150_s_at	2p13.1	2		rhotekin			MGC	GeneID:6242; HGNC:10466; MIM:602288; GI:33871180	GO:7266(Rho protein signal transduction); GO:6915(apoptosis); GO:45767(regulation of anti-apoptosis); GO:7165(signal transduction)	GO:5575(cellular_component); GO:5622(intracellular)	GO:5525(GTP binding); GO:17049(GTP-Rho binding); GO:5095(GTPase inhibitor activity); GO:166(nucleotide binding); GO:5515(protein binding)	NM_033046	Hs.192854
2.635	AI346639	SNAP29	Synaptosomal-associated protein, 29kDa	3.66995	P	74.5	9.66883	P	297.8	222597_at	22q11.21	22					EST						Hs.108002
2.632	NM_005587	ADCAD1; RSRFC4; RSRFC9	myocyte enhancer factor 2A	1.34975	P	27.4	3.55195	P	109.4	208328_s_at	15q26	15		myocyte enhancer factor 2A	Coronary artery disease, autosomal dominant, 1			GeneID:4205; HGNC:6993; HPRD:HPRD_02807; MIM:600660; GI:5031907	GO:7517(muscle development); GO:6355(regulation of transcription, DNA-dependent); GO:6350(transcription); GO:6366(transcription from RNA polymerase II promoter)	GO:5634(nucleus)	GO:43565(sequence-specific DNA binding); GO:3713(transcription coactivator activity); GO:3700(transcription factor activity)	NM_005587	Hs.268675
2.625	AU144710	KPNA4	Karyopherin alpha 4 (importin alpha 3)	34.6503	P	703.4	90.9708	P	2801.9	225268_at	3q25.33	3					EST						Hs.288193
2.622	AI334297	KLHDC5	Kelch domain containing 5	2.98522	P	60.6	7.82792	P	241.1	225961_at	12p11.22	12					EST						Hs.505104
2.621	BC001120	GAL3; MAC2; CBP35; GALBP; GALIG; LGALS2	lectin, galactoside-binding, soluble, 3	50.8966	P	1033.2	133.422	P	4109.4	208949_s_at	14q21-q22	14		lectin, galactoside-binding, soluble, 3			MGC	GeneID:3958; HGNC:6563; MIM:153619; GI:12654571	GO:30198(extracellular matrix organization and biogenesis); GO:1501(skeletal development)	GO:5737(cytoplasm); GO:5576(extracellular region); GO:5634(nucleus); GO:5886(plasma membrane); GO:5578(proteinaceous extracellular matrix)	GO:19863(IgE binding); GO:5515(protein binding); GO:5529(sugar binding)	NM_002306	Hs.531081
2.621	NM_014400	C4.4A	LY6/PLAUR domain containing 3	5.95074	P	120.8	15.5942	P	480.3	204952_at	19q13.31	19		GPI-anchored metastasis-associated protein homolog				GeneID:27076; HGNC:24880; HPRD:HPRD_10783; MIM:609484; GI:93004088; CCDS:CCDS12620.1		GO:46658(anchored to plasma membrane); GO:16020(membrane)	GO:48503(GPI anchor binding)	NM_014400	Hs.631594
2.62	AL050122		MRNA; cDNA DKFZp586E121 (from clone DKFZp586E121)	2.25123	P	45.7	5.89935	P	181.7	215182_x_at	22	22					HUM						Hs.671964
2.619	T99215		ye63a06.s1 Soares fetal liver spleen 1NFLS Homo sapiens cDNA clone IMAGE:122386 3', mRNA sequence.	3.24631	P	65.9	8.50325	P	261.9	223093_at	Y	24					EST						Hs.547213
2.617	AF323119	NRF2	nuclear factor (erythroid-derived 2)-like 2	2.5665	P	52.1	6.71753	P	206.9	1567013_at	2q31	2		NF-E2-related factor 2				GI:12698720	GO:6355(regulation of transcription, DNA-dependent); GO:6350(transcription); GO:6366(transcription from RNA polymerase II promoter)	GO:5634(nucleus)	GO:46983(protein dimerization activity); GO:43565(sequence-specific DNA binding); GO:4867(serine-type endopeptidase inhibitor activity); GO:3700(transcription factor activity)	NM_006164	Hs.155396
2.617	AW338933	TIMP3	TIMP metallopeptidase inhibitor 3 (Sorsby fundus dystrophy, pseudoinflammatory)	2.79803	A	56.8	7.32143	P	225.5	201148_s_at	22q12.1	22					EST						Hs.644633
2.613	BG109988	FBXW2	F-box and WD repeat domain containing 2	2.19704	P	44.6	5.74026	P	176.8	235195_at	9q34	9					EST						Hs.494985
2.612	NM_006096	GC4; RTP; DRG1; NDR1; NMSL; TDD5; CAP43; CMT4D; HMSNL; RIT42; TARG1; PROXY1	N-myc downstream regulated gene 1	8.29064	P	168.3	21.6558	P	667	200632_s_at	8q24.3	8		N-myc downstream regulated gene 1	Charcot-Marie-Tooth disease, type 4D			GeneID:10397; HGNC:7679; HPRD:HPRD_05586; MIM:605262; GI:37655183; CCDS:CCDS34945.1	GO:30154(cell differentiation); GO:10038(response to metal ion)	GO:5634(nucleus)	GO:5515(protein binding)	NM_006096	Hs.372914
2.612	AW070877		Transcribed locus	2.63054	P	53.4	6.87013	P	211.6	229147_at	4	4					EST						Hs.529677
2.61	AB036063	p53R2; MGC42116; MGC102856; DKFZp686M05248	ribonucleotide reductase M2 B (TP53 inducible)	2.0936	P	42.5	5.46429	P	168.3	223342_at	8q23.1	8		ribonucleotide reductase			p53R2; ribonucleotide reductase	GI:7229086	GO:6281(DNA repair); GO:6260(DNA replication); GO:9186(deoxyribonucleoside diphosphate metabolic process); GO:9263(deoxyribonucleotide biosynthetic process)	GO:5634(nucleus)	GO:5506(iron ion binding); GO:16491(oxidoreductase activity); GO:4748(ribonucleoside-diphosphate reductase activity)	NM_015713	Hs.512592
2.609	M22865	CYB5; MCB5	cytochrome b5 type A (microsomal)	3.10837	P	63.1	8.11039	P	249.8	209366_x_at	18q23	18		cytochrome b-5	Methemoglobinemia due to cytochrome b5 deficiency		cytochrome	GI:181227	GO:6118(electron transport); GO:6810(transport)	GO:5783(endoplasmic reticulum); GO:16021(integral to membrane); GO:16020(membrane); GO:5792(microsome); GO:5739(mitochondrion)	GO:4129(cytochrome-c oxidase activity); GO:20037(heme binding); GO:5506(iron ion binding)	NM_001914; NM_148923	Hs.465413
2.608	M18767	C1S	complement component 1, s subcomponent	4.69951	P	95.4	12.2565	P	377.5	208747_s_at	12p13	12	3.4.21.42	complement component 1, s subcomponent	C1r/C1s deficiency, combined; C1s deficiency, isolated		complement subcomponent C1s; serine protease; zymogen	GI:179648; GDB:G00-119-730	GO:7186(G-protein coupled receptor protein signaling pathway); GO:8150(biological_process); GO:6958(complement activation, classical pathway); GO:45087(innate immune response); GO:6508(proteolysis)	GO:5575(cellular_component); GO:5576(extracellular region); GO:16021(integral to membrane)	GO:5509(calcium ion binding); GO:3816(complement component C1s activity); GO:3674(molecular_function); GO:1584(rhodopsin-like receptor activity)	NM_001734; NM_201442	Hs.458355
2.607	AU145382		AU145382 HEMBA1 Homo sapiens cDNA clone HEMBA1004672 3', mRNA sequence.	1.57143	P	31.9	4.0974	P	126.2	232811_x_at		0					EST
2.606	AK000752	ERGIC32; ERGIC-32; KIAA1181; MGC14345	endoplasmic reticulum-golgi intermediate compartment (ERGIC) 1	7.06404	P	143.4	18.4123	P	567.1	224576_at	5q35.1-q35.2	5		KIAA1181 protein			FLI_CDNA; oligo capping; fis (full insert sequence)		GO:6888(ER to Golgi vesicle-mediated transport); GO:6810(transport)	GO:5793(ER-Golgi intermediate compartment); GO:5783(endoplasmic reticulum); GO:16021(integral to membrane); GO:16020(membrane)	GO:5515(protein binding)	NM_020462	Hs.509163
2.602	NM_000375	UROS	uroporphyrinogen III synthase (congenital erythropoietic porphyria)	2.75862	P	56	7.17857	P	221.1	203031_s_at	10q25.2-q26.3	10	4.2.1.75	uroporphyrinogen III synthase	Porphyria, congenital erythropoietic			GeneID:7390; HGNC:12592; HPRD:HPRD_06087; MIM:606938; GI:4557873; CCDS:CCDS7648.1	GO:6783(heme biosynthetic process); GO:33014(tetrapyrrole biosynthetic process); GO:6780(uroporphyrinogen III biosynthetic process)		GO:16829(lyase activity); GO:4852(uroporphyrinogen-III synthase activity)	NM_000375	Hs.501376
2.601	NM_024759	FLJ13955	NIPA-like domain containing 2	3.23153	A	65.6	8.40584	P	258.9	220128_s_at	8q22.2	8		NIPA-like domain containing 2				GeneID:79815; HGNC:25854; HPRD:HPRD_08591; GI:13376097; CCDS:CCDS6278.1		GO:16021(integral to membrane); GO:16020(membrane)		NM_024759	Hs.309489
2.601	NM_003272	TM7SF1	G protein-coupled receptor 137B	5.63054	P	114.3	14.6461	P	451.1	204137_at	1q42-q43	1		transmembrane 7 superfamily member 1 (upregulated in kidney)				GeneID:7107; HGNC:11862; HPRD:HPRD_06878; MIM:604658; GI:4507545; CCDS:CCDS1609.1		GO:5887(integral to plasma membrane); GO:16020(membrane); GO:5624(membrane fraction)	GO:4872(receptor activity)	NM_003272	Hs.498160
2.6	M29277	CD146; MUC18	melanoma cell adhesion molecule	2.15764	M	43.8	5.61039	P	172.8	210869_s_at	11q23.3	11		MUC18 glycoprotein			MUC18 glycoprotein; cell adhesion molecule; immunoglobulin-like sequence; integral membrane glycoprotein	GI:530048	GO:9653(anatomical structure morphogenesis); GO:7155(cell adhesion)	GO:5887(integral to plasma membrane); GO:5886(plasma membrane)	GO:5515(protein binding)	NM_006500	Hs.599039
2.598	AB010153	KET; LMS; RHS; p51; p63; EEC3; OFC8; TP63; p73H; p73L; SHFM4; B(p51A); B(p51B)	tumor protein p73-like	37.8522	P	768.4	98.3507	P	3029.2	211194_s_at	3q28	3		p73H	ADULT syndrome; Ectrodactyly, ectodermal dysplasia, and cleft lip/palate syndrome 3; Hay-Wells syndrome; Limb-mammary syndrome; Orofacial cleft 8; Rapp-Hodgkin syndrome; Split-hand/foot malformation, type 4		p73H	GI:3445484	GO:7219(Notch signaling pathway); GO:6915(apoptosis); GO:6917(induction of apoptosis); GO:7275(multicellular organismal development); GO:45892(negative regulation of transcription, DNA-dependent); GO:45747(positive regulation of Notch signaling pathway); GO:45893(positive regulation of transcription, DNA-dependent); GO:51289(protein homotetramerization); GO:6350(transcription)	GO:5634(nucleus)	GO:42802(identical protein binding); GO:46872(metal ion binding); GO:3700(transcription factor activity); GO:16563(transcriptional activator activity); GO:16564(transcriptional repressor activity); GO:8270(zinc ion binding)	NM_003722	Hs.137569
2.596	AI653730	CALM1	Calmodulin 1 (phosphorylase kinase, delta)	18.202	P	369.5	47.2597	P	1455.6	211984_at	14q24-q31	14					EST						Hs.282410
2.596	NM_014517	LBP1A; LBP1B; LBP-1B; LBP-1a; DKFZp686L1745	upstream binding protein 1 (LBP-1a)	9.07882	P	184.3	23.5682	P	725.9	218082_s_at	3p22.3	3		upstream binding protein 1 (LBP-1a)				GeneID:7342; HGNC:12507; HPRD:HPRD_10291; MIM:609784; GI:31543908; CCDS:CCDS2659.1	GO:16481(negative regulation of transcription); GO:6357(regulation of transcription from RNA polymerase II promoter); GO:6350(transcription); GO:19079(viral genome replication)	GO:5634(nucleus)	GO:16566(specific transcriptional repressor activity); GO:3714(transcription corepressor activity); GO:3700(transcription factor activity)	NM_014517	Hs.643744
2.594	BC005902	BLVR; BVRA	biliverdin reductase A	10.399	P	211.1	26.9773	P	830.9	211729_x_at	7p14-cen	7	1.3.1.24	biliverdin reductase A			MGC	GeneID:644; HGNC:1062; MIM:109750; GI:13543489	GO:6118(electron transport); GO:42167(heme catabolic process)		GO:4074(biliverdin reductase activity); GO:46872(metal ion binding); GO:16491(oxidoreductase activity); GO:8270(zinc ion binding)	NM_000712	Hs.488143
2.593	AI754423	VGLL3	Vestigial like 3 (Drosophila)	1.96059	P	39.8	5.08442	P	156.6	227399_at	3p12.1	3					EST						Hs.435013
2.593	AY009400	FLJ14301	wingless-type MMTV integration site family, member 10A	4.49261	P	91.2	11.6494	P	358.8	223709_s_at	2q35	2		WNT10a precursor				GI:11693042	GO:7223(Wnt receptor signaling pathway, calcium modulating pathway); GO:7275(multicellular organismal development)	GO:5576(extracellular region)	GO:4871(signal transducer activity)	NM_025216	Hs.121540
2.593	AI769274	DLX3	Distal-less homeobox 3	1.49261	A	30.3	3.87013	P	119.2	231778_at	17q21	17					EST						Hs.134194
2.592	AL565741	C5orf30	Chromosome 5 open reading frame 30	2.26601	P	46	5.87338	P	180.9	221823_at	5q21.1	5					EST						Hs.482976
2.592	AK025872	CAGH39	trinucleotide repeat containing 8	1.31527	P	26.7	3.40909	P	105	227156_at	Xp11.4	23					FLI_CDNA; oligo capping; fis (full insert sequence)						Hs.592375
2.589	BC000787	TRIAD3; ZIN; U7I1; UBCE7IP1	TRIAD3 protein	1.63054	P	33.1	4.22078	P	130	218425_at	7p22.1	7		TRIAD3 protein				GeneID:54476; GI:34782774	GO:6915(apoptosis); GO:6512(ubiquitin cycle)	GO:5634(nucleus)	GO:16874(ligase activity); GO:46872(metal ion binding); GO:5515(protein binding); GO:8270(zinc ion binding)	NM_019011; NM_207111; NM_207116	Hs.487458
2.588	AL043266	FAM102A	Family with sequence similarity 102, member A	2.76355	M	56.1	7.1526	P	220.3	212400_at	9q34.11	9					EST						Hs.568044
2.586	AI950319	C9orf80	Transcribed locus	1.49261	P	30.3	3.86039	P	118.9	235917_at	9	9					EST						Hs.536958
2.584	NM_022977	ACS4; FACL4; LACS4; MRX63; MRX68	acyl-CoA synthetase long-chain family member 4	8.74384	P	177.5	22.5909	P	695.8	202422_s_at	Xq22.3-q23	23	6.2.1.3	acyl-CoA synthetase long-chain family member 4 isoform 2	Mental retardation, X-linked nonspecific, 63			GeneID:2182; HGNC:3571; HPRD:HPRD_02152; MIM:300157; GI:12669909; CCDS:CCDS14548.1	GO:6631(fatty acid metabolic process); GO:7611(learning and/or memory); GO:6629(lipid metabolic process); GO:8152(metabolic process)	GO:16021(integral to membrane); GO:16020(membrane); GO:5777(peroxisome)	GO:16874(ligase activity); GO:4467(long-chain-fatty-acid-CoA ligase activity); GO:287(magnesium ion binding)	NM_004458; NM_022977	Hs.268785
2.583	NM_004327	ALL; CML; PHL; BCR1; D22S11; D22S662; FLJ16453	breakpoint cluster region	7.82759	P	158.9	20.2208	P	622.8	202315_s_at	22q11	22		breakpoint cluster region isoform 1	Leukemia, acute lymphocytic; Leukemia, chronic myeloid			GeneID:613; HGNC:1014; HPRD:HPRD_01044; MIM:151410; GI:82546843; CCDS:CCDS13806.1	GO:7242(intracellular signaling cascade); GO:6468(protein amino acid phosphorylation); GO:35023(regulation of Rho protein signal transduction); GO:7165(signal transduction)	GO:5575(cellular_component); GO:5622(intracellular)	GO:5096(GTPase activator activity); GO:5089(Rho guanyl-nucleotide exchange factor activity); GO:5085(guanyl-nucleotide exchange factor activity); GO:16301(kinase activity); GO:4674(protein serine/threonine kinase activity); GO:16740(transferase activity)	NM_004327; NM_021574	Hs.517461
2.583	AV747725	EIF5A2	AV747725 NPC Homo sapiens cDNA clone NPCBSF03 5', mRNA sequence.	2.07389	P	42.1	5.35714	P	165	235289_at	3q26.2	3					EST						Hs.164144
2.581	BG035985	HMGCS1	3-hydroxy-3-methylglutaryl-Coenzyme A synthase 1 (soluble)	4.87192	P	98.9	12.5747	P	387.3	221750_at	5p14-p13	5					EST						Hs.397729
2.578	NM_023016	C2orf26	ankyrin repeat domain 57	8.80296	P	178.7	22.6948	P	699	219496_at	2q13	2		ankyrin repeat domain 57				GeneID:65124; HGNC:26149; HPRD:HPRD_08643; GI:54607077; CCDS:CCDS33270.1				NM_023016	Hs.355455
2.577	AL031228			4.6798	P	95	12.0584	P	371.4	213540_at		0
2.576	U88966	FRAP; MTOR; FRAP2; RAFT1; RAPT1; FLJ44809	FK506 binding protein 12-rapamycin associated protein 1	1.84236	P	37.4	4.74675	P	146.2	202288_at	1p36.2	1		rapamycin associated protein FRAP2				GI:3282239	GO:16049(cell growth); GO:16310(phosphorylation); GO:30163(protein catabolic process); GO:74(regulation of progression through cell cycle); GO:7584(response to nutrient); GO:7165(signal transduction)	GO:5737(cytoplasm); GO:16020(membrane); GO:5942(phosphoinositide 3-kinase complex)	GO:16301(kinase activity); GO:51219(phosphoprotein binding); GO:16773(phosphotransferase activity, alcohol group as acceptor); GO:16740(transferase activity)	NM_004958	Hs.338207
2.576	AI797281	DSC3	Desmocollin 3	15.6995	P	318.7	40.4481	P	1245.8	206032_at	18q12.1	18					EST						Hs.41690
2.574	AK023411	FIGNL1	fidgetin-like 1	12.1626	P	246.9	31.3052	P	964.2	222843_at	7p12.2	7		fidgetin-like 1			FLI_CDNA; oligo capping; fis (full insert sequence)	GI:10435339			GO:5524(ATP binding); GO:17111(nucleoside-triphosphatase activity); GO:166(nucleotide binding)	NM_022116	Hs.137516
2.57	AI808448	KCTD15	Potassium channel tetramerisation domain containing 15	6.37438	P	129.4	16.3831	P	504.6	222664_at	19q13.11	19					EST						Hs.221873
2.567	BE789881	RAB31	RAB31, member RAS oncogene family	11.1133	P	225.6	28.5292	P	878.7	217762_s_at	18p11.3	18					EST						Hs.99528
2.564	NM_002768	CHMP1; PRSM1; PCOLN3; KIAA0047	chromatin modifying protein 1A	8.14778	P	165.4	20.8929	P	643.5	201933_at	16q24.3	16		chromatin modifying protein 1A isoform 2				GeneID:5119; HGNC:8740; HPRD:HPRD_01237; MIM:164010; GI:103485496	GO:7049(cell cycle); GO:16458(gene silencing); GO:7076(mitotic chromosome condensation); GO:45749(negative regulation of S phase of mitotic cell cycle); GO:45014(negative regulation of transcription by glucose); GO:45892(negative regulation of transcription, DNA-dependent); GO:15031(protein transport); GO:6350(transcription); GO:16192(vesicle-mediated transport)	GO:794(condensed nuclear chromosome); GO:5769(early endosome); GO:12505(endomembrane system); GO:5815(microtubule organizing center); GO:16363(nuclear matrix); GO:5634(nucleus)	GO:8237(metallopeptidase activity); GO:5515(protein binding); GO:8270(zinc ion binding)	NM_002768	Hs.589427
2.563	BF732480	TMEM64	Transmembrane protein 64	8.1133	P	164.7	20.7922	P	640.4	225974_at	8q21.3	8					EST						Hs.567759
2.563	AW168771	TIGD5	Tigger transposable element derived 5	1.49754	A	30.4	3.83766	M	118.2	229758_at	8q24.3	8					EST						Hs.71574
2.562	AI982758	KLHL28	Kelch-like 28 (Drosophila)	3.37438	P	68.5	8.6461	P	266.3	228328_at	14q21.3	14					EST						Hs.653206
2.56	AU145356	AGPAT5	1-acylglycerol-3-phosphate O-acyltransferase 5 (lysophosphatidic acid acyltransferase, epsilon)	2.96059	P	60.1	7.57792	P	233.4	232007_at	8p23.1	8					EST						Hs.624002
2.558	AF360549	OF; BACH1; FANCJ; FLJ90232; MGC126521; MGC126523	BRCA1 interacting protein C-terminal helicase 1	6.4335	P	130.6	16.4545	P	506.8	221703_at	17q22-q24	17		BRCA1-binding helicase-like protein BACH1	Breast cancer, early-onset; Fanconi anemia, complementation group J			GI:13661819	GO:77(DNA damage checkpoint); GO:6302(double-strand break repair); GO:6139(nucleobase, nucleoside, nucleotide and nucleic acid metabolic process); GO:6357(regulation of transcription from RNA polymerase II promoter)	GO:5737(cytoplasm); GO:5634(nucleus)	GO:5524(ATP binding); GO:4003(ATP-dependent DNA helicase activity); GO:3677(DNA binding); GO:16787(hydrolase activity); GO:16818(hydrolase activity, acting on acid anhydrides, in phosphorus-containing anhydrides); GO:166(nucleotide binding); GO:5515(protein binding)	NM_032043	Hs.532799
2.557	AL583509	KIAA1545	KIAA1545 protein	4.35468	P	88.4	11.1364	P	343	225703_at	12q24.33	12					EST						Hs.411138
2.557	BF593917		nab48c07.x1 Soares_NSF_F8_9W_OT_PA_P_S1 Homo sapiens cDNA clone IMAGE:3269004 3' similar to contains Alu repetitive element;, mRNA sequence.	2.69951	P	54.8	6.9026	P	212.6	229255_x_at		0					EST
2.555	NM_022873	6-16; G1P3; FAM14C; IFI616; IFI-6-16	interferon, alpha-inducible protein 6	8.03448	P	163.1	20.5292	P	632.3	204415_at	1p35	1		interferon, alpha-inducible protein 6 isoform c				GeneID:2537; HGNC:4054; HPRD:HPRD_00959; MIM:147572; GI:13259550; CCDS:CCDS308.1	GO:6916(anti-apoptosis); GO:6955(immune response); GO:43154(negative regulation of caspase activity); GO:51902(negative regulation of mitochondrial depolarization); GO:1836(release of cytochrome c from mitochondria)	GO:16021(integral to membrane); GO:16020(membrane); GO:5739(mitochondrion)	GO:5515(protein binding)	NM_002038; NM_022872; NM_022873	Hs.523847
2.555	BE644809	PCDH7	CDNA clone IMAGE:4800096	5	P	101.5	12.7727	P	393.4	228640_at	4	4					EST						Hs.479439
2.553	BC021861	LOC554202	hypothetical LOC554202	10.7291	P	217.8	27.3961	P	843.8	1554097_a_at	9p21.3	9		LOC554202 protein			MGC	GeneID:554202; GI:18255995					Hs.458096
2.551	AA669114	KBTBD8	Kelch repeat and BTB (POZ) domain containing 8	1.82759	P	37.1	4.66234	P	143.6	239835_at	3p14	3					EST						Hs.116665
2.55	U48296	HH72; PRL1; PRL-1; PTPCAAX1; PTP(CAAX1); DKFZp779M0721	protein tyrosine phosphatase type IVA, member 1	37.7685	P	766.7	96.315	P	2966.5	200733_s_at	6q12	6		protein tyrosine phosphatase PTPCAAX1				GI:1777755	GO:7049(cell cycle); GO:7275(multicellular organismal development); GO:6470(protein amino acid dephosphorylation)	GO:5783(endoplasmic reticulum); GO:16020(membrane)	GO:16787(hydrolase activity); GO:4725(protein tyrosine phosphatase activity)	NM_003463	Hs.227777
2.549	AI571798	ARHGDIA	Rho GDP dissociation inhibitor (GDI) alpha	9.57143	P	194.3	24.3929	P	751.3	213606_s_at	17q25.3	17					EST						Hs.159161
2.548	J04755	FTHL5	ferritin, heavy polypeptide pseudogene 1	88.9458	P	1805.6	226.597	P	6979.2	211628_x_at	6p21.3-p12	6					ferritin H; pseudogene	GDB:G00-119-231					Hs.453583
2.547	T62571	MAP7	Microtubule-associated protein 7	3.02956	M	61.5	7.71753	P	237.7	202889_x_at	6q23.3	6					EST						Hs.486548
2.545	BE543518		601070649F1 NIH_MGC_12 Homo sapiens cDNA clone IMAGE:3456661 5', mRNA sequence.	3.85222	P	78.2	9.80519	P	302	239053_at		0					EST
2.543	BC002985	FBX14; Fbx31; FBXO14; pp2386; MGC9527; FLJ22477; MGC15419; DKFZP434B027; DKFZp434J1815	F-box protein 31	2.84236	P	57.7	7.22727	P	222.6	224162_s_at	16q24.2	16		MGC15419 protein					GO:6512(ubiquitin cycle)			NM_024735
2.542	AI127991	MGC9726	qc37d05.x1 Soares_pregnant_uterus_NbHPU Homo sapiens cDNA clone IMAGE:1711785 3', mRNA sequence.	2.30049	P	46.7	5.8474	P	180.1	230266_at	1q32	1					EST						Hs.55405
2.542	NM_004342	CDM; H-CAD; L-CAD; NAG22; MGC21352	caldesmon 1	5.95566	P	120.9	15.1364	P	466.2	201617_x_at	7q33	7		caldesmon 1 isoform 2				GeneID:800; HGNC:1441; HPRD:HPRD_00251; MIM:114213; GI:4826657; CCDS:CCDS5834.1	GO:6928(cell motility); GO:6936(muscle contraction)	GO:5856(cytoskeleton)	GO:3779(actin binding); GO:5516(calmodulin binding); GO:17022(myosin binding); GO:16491(oxidoreductase activity); GO:46914(transition metal ion binding); GO:5523(tropomyosin binding)	NM_004342; NM_033138; NM_033139; NM_033140; NM_033157	Hs.490203
2.541	NM_017696			2.34975	P	47.7	5.97078	P	183.9	219673_at		0
2.539	BE617588		601441509T1 NIH_MGC_65 Homo sapiens cDNA clone IMAGE:3845643 3', mRNA sequence.	5.68473	P	115.4	14.4351	P	444.6	212552_at		0					EST
2.539	NM_016352	CPA3	carboxypeptidase A4	7.00985	P	142.3	17.7987	P	548.2	205832_at	7q32	7		carboxypeptidase A4 preproprotein				tcag7.359	GO:16573(histone acetylation); GO:6508(proteolysis)	GO:5575(cellular_component)	GO:4182(carboxypeptidase A activity); GO:4180(carboxypeptidase activity); GO:46872(metal ion binding); GO:8237(metallopeptidase activity); GO:8270(zinc ion binding)	NM_016352	Hs.93764
2.537	AI972144	GBP; HADH; MTPA; LCHAD; MGC1728; TP-ALPHA	hydroxyacyl-Coenzyme A dehydrogenase/3-ketoacyl-Coenzyme A thiolase/enoyl-Coenzyme A hydratase (trifunctional protein), alpha subunit	13.9655	P	283.5	35.4318	P	1091.3	208630_at	2p23	2			Fatty liver, acute, of pregnancy; HELLP syndrome, maternal, of pregnancy; LCHAD deficiency; Trifunctional protein deficiency, type 1		EST		GO:6635(fatty acid beta-oxidation); GO:6631(fatty acid metabolic process); GO:6629(lipid metabolic process); GO:8152(metabolic process)	GO:16507(fatty acid beta-oxidation multienzyme complex); GO:5743(mitochondrial inner membrane); GO:5739(mitochondrion)	GO:3857(3-hydroxyacyl-CoA dehydrogenase activity); GO:3985(acetyl-CoA C-acetyltransferase activity); GO:50662(coenzyme binding); GO:4300(enoyl-CoA hydratase activity); GO:16509(long-chain-3-hydroxyacyl-CoA dehydrogenase activity); GO:16829(lyase activity); GO:16491(oxidoreductase activity)		Hs.516032
2.537	AA100736	SH3D19	SH3 domain protein D19	1.99507	P	40.5	5.06169	P	155.9	1558647_at	4q31.3	4					EST						Hs.567725
2.536	BE138647		xr78h03.x2 NCI_CGAP_Lu26 Homo sapiens cDNA clone IMAGE:2766293 3' similar to TR:O13561 O13561 YLR169WP. ;, mRNA sequence.	9.30049	P	188.8	23.5877	P	726.5	214314_s_at		0					EST
2.535	W93554	SH3PXD2A	SH3 and PX domains 2A	13.1527	P	267	33.3377	P	1026.8	224817_at	10q24.33	10					EST						Hs.594708
2.533	NM_005842	hSPRY2; MGC23039	sprouty homolog 2 (Drosophila)	4.06404	P	82.5	10.2955	P	317.1	204011_at	13q31.1	13		sprouty 2				GeneID:10253; HGNC:11270; HPRD:HPRD_03916; MIM:602466; GI:5032115; CCDS:CCDS9463.1	GO:48754(branching morphogenesis of a tube); GO:45165(cell fate commitment); GO:7267(cell-cell signaling); GO:42472(inner ear morphogenesis); GO:30324(lung development); GO:7275(multicellular organismal development); GO:43407(negative regulation of MAPK activity); GO:9887(organ morphogenesis); GO:9966(regulation of signal transduction); GO:7605(sensory perception of sound)	GO:16020(membrane); GO:5874(microtubule)	GO:5515(protein binding)	NM_005842	Hs.18676
2.533	AL576924	VPS36	Vacuolar protein sorting 36 homolog (S. cerevisiae)	8.47291	P	172	21.4643	P	661.1	222478_at	13q14.3	13					EST						Hs.109520
2.526	N38730	ZNF706	Zinc finger protein 706	2.29557	P	46.6	5.7987	P	178.6	227132_at	8q22.3	8					EST						Hs.374485
2.524	AI753747	FKBP5	FK506 binding protein 5	6.46305	P	131.2	16.3149	P	502.5	224840_at	6p21.3-p21.2	6					EST						Hs.407190
2.524	N21475	HSA9761	Full-length cDNA clone CS0DI034YH11 of Placenta Cot 25-normalized of Homo sapiens (human)	6.25123	P	126.9	15.776	P	485.9	226480_at	5	5					EST						Hs.656703
2.523	BC046147		Homo sapiens mRNA similar to SMC (structural maintenance of chromosomes 1)-like 1 (S. cerevisiae) (cDNA clone IMAGE:6064730).	1.55172	P	31.5	3.91558	M	120.6	1555677_s_at		0					HTC
2.522	AI223870	DNAJA5	DnaJ homology subfamily A member 5	2.36453	P	48	5.96429	P	183.7	230893_at	5p13.2	5					EST						Hs.131887
2.522	AY028913	EDARADD	EDAR-associated death domain	2.43842	P	49.5	6.14935	P	189.4	1553430_a_at	1q43	1		ectodysplasia A receptor associated death domain A	Ectodermal dysplasia, anhidrotic			RP4-670F13.1	GO:7249(I-kappaB kinase/NF-kappaB cascade); GO:30154(cell differentiation); GO:7275(multicellular organismal development); GO:7165(signal transduction)	GO:5737(cytoplasm)	GO:5123(death receptor binding); GO:5515(protein binding)	NM_080738; NM_145861	Hs.352224
2.52	AF225418	ABHD6	abhydrolase domain containing 6	2.75369	P	55.9	6.93831	P	213.7	221679_s_at	3p14.3	3		lipase			FLI_CDNA	GI:9963839	GO:6725(aromatic compound metabolic process)	GO:16021(integral to membrane); GO:16020(membrane)	GO:16787(hydrolase activity)	NM_020676	Hs.476454
2.519	NM_014286	FLUP; NCS1; NCS-1; DKFZp761L1223	frequenin homolog (Drosophila)	2.16256	A	43.9	5.44805	P	167.8	218266_s_at	9q34	9		frequenin homolog				GeneID:23413; HGNC:3953; HPRD:HPRD_04500; MIM:603315; GI:17738308; CCDS:CCDS6932.1	cell communication	GO:30424(axon); GO:30425(dendrite)	GO:5509(calcium ion binding)	NM_014286	Hs.642946
2.517	NM_013233	DCHT; PASK; SPAK; DKFZp686K05124	serine threonine kinase 39 (STE20/SPS1 homolog, yeast)	20.0936	P	407.9	50.5779	P	1557.8	202786_at	2q24.3	2	2.7.11.1	serine threonine kinase 39 (STE20/SPS1 homolog, yeast)				GeneID:27347; HGNC:17717; HPRD:HPRD_09627; MIM:607648; GI:115430252	GO:6468(protein amino acid phosphorylation); GO:6950(response to stress)	GO:5737(cytoplasm); GO:5634(nucleus)	GO:5524(ATP binding); GO:166(nucleotide binding); GO:4672(protein kinase activity); GO:4702(receptor signaling protein serine/threonine kinase activity); GO:16740(transferase activity)	NM_013233	Hs.276271
2.516	NM_014938	MIR; MONDOA; KIAA0867	MLX interacting protein	2.59113	P	52.6	6.51948	P	200.8	202519_at	12q24.31	12		MLX interacting protein				GeneID:22877; HGNC:17055; HPRD:HPRD_10478; MIM:608090; GI:111955326	GO:45449(regulation of transcription)	GO:5634(nucleus)	GO:30528(transcription regulator activity)	NM_014938	Hs.437153
2.515	AF116273	BAG1	BCL2-associated athanogene	9.68965	P	196.7	24.3701	P	750.6	211475_s_at	9p12	9		Bag1 protein variant				GI:4583371	GO:6916(anti-apoptosis); GO:6915(apoptosis); GO:7166(cell surface receptor linked signal transduction); GO:6457(protein folding); GO:6464(protein modification process)	GO:5737(cytoplasm); GO:5634(nucleus)	GO:5515(protein binding); GO:5057(receptor signaling protein activity)	NM_004323	Hs.377484
2.514	AF091627	KET; LMS; RHS; p51; p63; EEC3; OFC8; TP63; p73H; p73L; SHFM4; B(p51A); B(p51B)	tumor protein p73-like	52.1626	P	1058.9	131.123	P	4038.6	209863_s_at	3q28	3		CUSP	ADULT syndrome; Ectrodactyly, ectodermal dysplasia, and cleft lip/palate syndrome 3; Hay-Wells syndrome; Limb-mammary syndrome; Orofacial cleft 8; Rapp-Hodgkin syndrome; Split-hand/foot malformation, type 4			GI:3644040	GO:7219(Notch signaling pathway); GO:6915(apoptosis); GO:6917(induction of apoptosis); GO:7275(multicellular organismal development); GO:45892(negative regulation of transcription, DNA-dependent); GO:45747(positive regulation of Notch signaling pathway); GO:45893(positive regulation of transcription, DNA-dependent); GO:51289(protein homotetramerization); GO:6350(transcription)	GO:5634(nucleus)	GO:42802(identical protein binding); GO:46872(metal ion binding); GO:3700(transcription factor activity); GO:16563(transcriptional activator activity); GO:16564(transcriptional repressor activity); GO:8270(zinc ion binding)	NM_003722	Hs.137569
2.514	AI695684	SNTB2	Syntrophin, beta 2 (dystrophin-associated protein A1, 59kDa, basic component 2)	5.82266	P	118.2	14.6364	P	450.8	226685_at	16q22-q23	16					EST						Hs.461117
2.512	AL515381		AL515381 Homo sapiens NEUROBLASTOMA Homo sapiens cDNA clone CL0BB017ZH06 3-PRIME, mRNA sequence.	3.59113	P	72.9	9.01948	P	277.8	227177_at	11	11					EST						Hs.536871
2.509	NM_016429	MGC23008	coatomer protein complex, subunit zeta 2	2.36453	A	48	5.93182	P	182.7	219561_at	17q21.32	17		coatomer protein complex, subunit zeta 2				GeneID:51226; HGNC:19356; HPRD:HPRD_16739; GI:7705983	GO:6888(ER to Golgi vesicle-mediated transport); GO:6886(intracellular protein transport)	GO:30126(COPI vesicle coat); GO:5801(cis-Golgi network); GO:30662(coated vesicle membrane); GO:5783(endoplasmic reticulum); GO:16020(membrane)	protein transporter activity	NM_016429	Hs.408434
2.508	AK022871	FLJ33531; IL-1RAcPIP	toll interacting protein	1.81773	P	36.9	4.55844	P	140.4	233881_s_at	11p15.5	11		TOLLIP protein			FLI_CDNA; oligo capping; fis (full insert sequence)	GI:10434515	GO:7267(cell-cell signaling); GO:6955(immune response); GO:6954(inflammatory response); GO:7242(intracellular signaling cascade); GO:45321(leukocyte activation); GO:16310(phosphorylation)	GO:5737(cytoplasm); GO:45323(interleukin-1 receptor complex); GO:45092(interleukin-18 receptor complex)	GO:5121(Toll binding); GO:5515(protein binding); GO:4871(signal transducer activity)	NM_019009	Hs.368527
2.507	AC005034	MRPL19; RLX1; RPML15; MRP-L15; KIAA0104; MGC20675	Homo sapiens BAC clone RP11-342K6 from 2, complete sequence.	3.79803	P	77.1	9.52273	P	293.3	216305_s_at	2	2		mitochondrial ribosomal protein L19			HTG		protein biosynthesis	cytosolic large ribosomal subunit (sensu Eukaryota); intracellular; mitochondrion; ribosome	structural constituent of ribosome	NM_014763
2.506	N51102		Transcribed locus	2.94581	P	59.8	7.38312	P	227.4	226525_at	2	2					EST						Hs.658363
2.501	BG054798	SH3PXD2B	SH3 and PX domains 2B	3.09852	P	62.9	7.75	P	238.7	231823_s_at	5q35.1	5					EST						Hs.285666
2.501	NM_020993	BCL7	B-cell CLL/lymphoma 7A	2.68966	P	54.6	6.72727	P	207.2	203795_s_at	12q24.13	12		B-cell CLL/lymphoma 7A isoform a	B-cell non-Hodgkin lymphoma, high-grade			GeneID:605; HGNC:1004; HPRD:HPRD_03243; MIM:601406; GI:10337613; CCDS:CCDS9226.1			GO:3779(actin binding)	NM_020993	Hs.530970
2.5	BF001594	PPIL2	Peptidylprolyl isomerase (cyclophilin)-like 2	1.61576	P	32.8	4.03896	P	124.4	206063_x_at	22q11.21	22					EST						Hs.438587
2.499	AF277184	ABCB10	ATP-binding cassette, sub-family B (MDR/TAP), member 10	10.6601	P	216.4	26.6364	P	820.4	223320_s_at	1q42	1		PNAS-126				GI:12751098					Hs.17614
2.498	AI761250	LOC129642	Clone 23620 mRNA sequence	10.0936	P	204.9	25.2175	P	776.7	213288_at	2	2					EST						Hs.593538
2.498	BC001393	CGI-57	chromosome 2 open reading frame 24	4.56158	P	92.6	11.3929	P	350.9	200070_at	2q35	2		chromosome 2 open reading frame 24			MGC	GeneID:27013; HGNC:25220; GI:12655085		GO:16021(integral to membrane); GO:16020(membrane)		NM_015680	Hs.4973
2.495	M77198	PRKBB; PKBBETA; RAC-BETA	v-akt murine thymoma viral oncogene homolog 2	1.91133	P	38.8	4.76948	P	146.9	211453_s_at	19q13.1-q13.2	19	2.7.1.-	rac protein kinase-beta	Diabetes mellitus, type II			GI:337491	GO:6468(protein amino acid phosphorylation); GO:6464(protein modification process); GO:46328(regulation of JNK cascade)	GO:30027(lamellipodium)	GO:5524(ATP binding); GO:166(nucleotide binding); GO:5515(protein binding); GO:4674(protein serine/threonine kinase activity); GO:16740(transferase activity)	NM_001626	Hs.631535
2.493	BC020346	KLC2L; KLCt; KNS2B	Homo sapiens kinesin light chain 3, mRNA (cDNA clone IMAGE:3863271).	3.40887	A	69.2	8.49675	M	261.7	1570402_at	19q13	19		kinesin light chain 2-like isoform b; kinesin light chain 2-like isoform a			HTC			kinesin complex	microtubule motor activity	NM_145275; NM_177417
2.492	BF215302	RANBP2	Transcribed locus	4.63547	P	94.1	11.5519	P	355.8	226922_at	2	2					EST						Hs.656097
2.492	N29672		yw73g03.s1 Soares_placenta_8to9weeks_2NbHP8to9W Homo sapiens cDNA clone IMAGE:257908 3', mRNA sequence.	5.23153	P	106.2	13.0357	P	401.5	229173_at		0					EST
2.491	AF288391	NIBAN; C1orf24; FLJ38228	family with sequence similarity 129, member A	19.3892	P	393.6	48.3052	P	1487.8	217967_s_at	1q25	1		C1orf24				GI:12620192	GO:8150(biological_process)	GO:5575(cellular_component)	GO:3674(molecular_function)	NM_022083; NM_052966	Hs.518662
2.491	BF001670	EFNB2	Ephrin-B2	59.7291	P	1212.5	148.76	P	4581.8	202668_at	13q33	13					EST						Hs.149239
2.489	BF966021	39335	Septin 10	22.1823	P	450.3	55.2078	P	1700.4	212698_s_at	2q13	2					EST						Hs.469615
2.488	AI814909	C22orf16	Chromosome 22 open reading frame 16	3.62562	A	73.6	9.01948	P	277.8	224932_at	22q11.23	22					EST						Hs.66915
2.488	AA741307	SAMD9	Sterile alpha motif domain containing 9	2.37931	P	48.3	5.91883	P	182.3	228531_at	7q21.2	7					EST						Hs.65641
2.487	AI625741	UBE2W	Ubiquitin-conjugating enzyme E2W (putative)	3.92118	P	79.6	9.75325	P	300.4	222656_at	8q21.11	8					EST						Hs.597486
2.487	AL008627		Human DNA sequence from clone RP1-130G2 on chromosome 6p22.2-22.3, complete sequence.	1.89163	A	38.4	4.70455	P	144.9	216650_at		0					HTG
2.487	AA775177	PTPRE	Protein tyrosine phosphatase, receptor type, E	4.15271	P	84.3	10.3279	P	318.1	221840_at	10q26	10					EST						Hs.127022
2.484	BF510563	CDC37L1	Cell division cycle 37 homolog (S. cerevisiae)-like 1	2.24138	P	45.5	5.56818	P	171.5	228561_at	9p24.1	9					EST						Hs.561954
2.483	BF593856	CYCS	Cytochrome c, somatic	1.56158	A	31.7	3.87662	P	119.4	229415_at	7p15.2	7					EST						Hs.437060
2.478	BG484552	C12orf2	Transcribed locus	1.66502	P	33.8	4.12662	P	127.1	225946_at	12	12					EST						Hs.269941
2.478	AI435399	SLFN5	Schlafen family member 5	4.03448	P	81.9	9.99675	P	307.9	226725_at	17q12	17					EST						Hs.14691
2.478	AI652464	LYRM2	LYR motif containing 2	2.867	P	58.2	7.1039	P	218.8	227797_x_at	6q14.2-q16.1	6					EST						Hs.177275
2.477	AA775408	DKFZP564J0863	DKFZP564J0863 protein	39.1527	P	794.8	96.987	P	2987.2	224893_at	11q13.1	11					EST						Hs.356719
2.475	R11899	RP42	CDNA FLJ38454 fis, clone FEBRA2019690	2.51724	P	51.1	6.23052	P	191.9	238879_at	3	3					EST						Hs.592789
2.472	NM_000413	HSD17; EDHB17; EDH17B2; MGC138140	hydroxysteroid (17-beta) dehydrogenase 1	1.81773	A	36.9	4.49351	P	138.4	205829_at	17q11-q21	17		hydroxysteroid (17-beta) dehydrogenase 1				GeneID:3292; HGNC:5210; HPRD:HPRD_00185; MIM:109684; GI:4504501; CCDS:CCDS11428.1	GO:6703(estrogen biosynthetic process); GO:8152(metabolic process)	GO:5575(cellular_component); GO:5737(cytoplasm)	GO:4303(estradiol 17-beta-dehydrogenase activity); GO:16491(oxidoreductase activity)	NM_000413	Hs.654385
2.469	NM_000179	GTBP; HSAP; HNPCC5	mutS homolog 6 (E. coli)	37.3498	P	758.2	92.2175	P	2840.3	202911_at	2p16	2		mutS homolog 6	Cancer susceptibility; Colorectal cancer, hereditary nonpolyposis, type 5; Endometrial carcinoma; Ovarian cancer, endometrial type			GeneID:2956; HGNC:7329; HPRD:HPRD_07202; MIM:600678; GI:4504191; CCDS:CCDS1836.1	GO:8630(DNA damage response, signal transduction resulting in induction of apoptosis); GO:6284(base-excision repair); GO:8340(determination of adult life span); GO:45190(isotype switching); GO:6298(mismatch repair); GO:45910(negative regulation of DNA recombination); GO:9411(response to UV); GO:16446(somatic hypermutation of immunoglobulin genes); GO:16447(somatic recombination of immunoglobulin …	GO:32301(MutSalpha complex); GO:790(nuclear chromatin); GO:5634(nucleus)	GO:43531(ADP binding); GO:5524(ATP binding); GO:16887(ATPase activity); GO:32405(MutLalpha complex binding); GO:3682(chromatin binding); GO:3684(damaged DNA binding); GO:32139(dinucleotide insertion or deletion binding); GO:400(four-way junction DNA binding); GO:32137(guanine/thymine mispair binding); GO:287(magnesium ion binding); GO:30983(mismatched DNA binding); GO:166(nucleotide binding); GO:…	NM_000179	Hs.445052
2.468	AA287921		Transcribed locus	3.49754	P	71	8.63312	P	265.9	236283_x_at	15	15					EST						Hs.510697
2.468	BG260394	SNCA	Synuclein, alpha (non A4 component of amyloid precursor)	2.08374	P	42.3	5.14286	P	158.4	204466_s_at	4q21	4					EST						Hs.271771
2.466	AL359613	FLJ10770; KIAA1579; DKFZp762D1011	ribonucleoprotein, PTB-binding 2	1.52709	P	31	3.76623	P	116	231851_at	1p31.3	1		hypothetical protein			HTC	GI:8655685; GOA:Q9HCJ3; HGNC:25577; PDB:1WG1; UniProtKB/Swiss-Prot:Q9HCJ3		GO:5634(nucleus)	GO:3723(RNA binding); GO:166(nucleotide binding)	NM_018211	Hs.591443
2.465	AI831561	ZNRF2	Zinc and ring finger 2	1.74384	P	35.4	4.2987	P	132.4	226261_at	7p15.1	7					EST						Hs.487869
2.465	BE514414	CBX2	Chromobox homolog 2 (Pc class homolog, Drosophila)	1.83251	P	37.2	4.51623	P	139.1	226473_at	17q25.3	17					EST						Hs.368410
2.461	AW516789	C15orf39	Chromosome 15 open reading frame 39	2.133	P	43.3	5.25	P	161.7	204494_s_at	15q24.2	15					EST						Hs.17936
2.461	AF083395	PLAP; PLA2P; FLJ11281; FLJ12699	phospholipase A2-activating protein	1.87192	P	38	4.60714	P	141.9	209532_at	9p21	9		phospholipase A2-activating protein				GI:4106818	GO:6954(inflammatory response); GO:6644(phospholipid metabolic process); GO:7165(signal transduction)		GO:16005(phospholipase A2 activator activity); GO:5515(protein binding)	NM_004253	Hs.27182
2.46	AI417785		th31d03.x1 NCI_CGAP_Pr28 Homo sapiens cDNA clone IMAGE:2119877 3' similar to gb:X51760 ZINC FINGER PROTEIN ZFP-36 (HUMAN);contains MER2.t3 MER2 repetitive element ;, mRNA sequence.	1.73399	P	35.2	4.26623	P	131.4	229732_at		0					EST
2.459	W73820	KCTD15	Potassium channel tetramerisation domain containing 15	6.64039	P	134.8	16.3312	P	503	222668_at	19q13.11	19					EST						Hs.221873
2.459	AI653981	L1CAM	L1 cell adhesion molecule	6.66995	P	135.4	16.3993	P	505.1	204584_at	Xq28	23					EST						Hs.522818
2.457	AL574900	CMTM3	CKLF-like MARVEL transmembrane domain containing 3	2.6798	P	54.4	6.58442	P	202.8	224733_at	16q21-q22.1	16					EST						Hs.298198
2.455	NM_017654	NFTC; OEF1; OEF2; C7orf5; FLJ20073; KIAA2004	sterile alpha motif domain containing 9	1.68473	P	34.2	4.13636	P	127.4	219691_at	7q21.2	7		sterile alpha motif domain containing 9	Tumoral calcinosis, familial, normophosphatemic			GeneID:54809; HGNC:1348; HPRD:HPRD_11531; MIM:610456; GI:38201706; CCDS:CCDS34680.1				NM_017654	Hs.65641
2.455	AI375115		tc09e10.x1 Soares_NhHMPu_S1 Homo sapiens cDNA clone IMAGE:2063370 3', mRNA sequence.	11.665	P	236.8	28.6331	P	881.9	226844_at		0					EST						Hs.547812
2.455	N30339	COL5A1	Collagen, type V, alpha 1	6.30542	P	128	15.4773	P	476.7	212488_at	9q34.2-q34.3	9					EST						Hs.210283
2.454	M77171	KOX12; MGC51021	zinc finger protein 19	1.38916	P	28.2	3.40909	P	105	234953_x_at	16q22	16		zinc finger protein			zinc-finger protein	GI:553812	GO:6355(regulation of transcription, DNA-dependent); GO:6350(transcription)	GO:5622(intracellular); GO:5634(nucleus)	GO:46872(metal ion binding); GO:3676(nucleic acid binding); GO:3700(transcription factor activity); GO:8270(zinc ion binding)	NM_006961
2.453	NM_153042	C6orf193; FLJ33898; FLJ34109; dJ298J15.2; DKFZp686I0412	amine oxidase (flavin containing) domain 1	2.05911	P	41.8	5.05195	P	155.6	1553150_at	6p22.3	6		amine oxidase (flavin containing) domain 1				RP1-298J15.1	GO:6118(electron transport)		GO:46872(metal ion binding); GO:16491(oxidoreductase activity); GO:8270(zinc ion binding)		Hs.653166
2.451	X63381	ADCAD1; RSRFC4; RSRFC9	myocyte enhancer factor 2A	4.28571	P	87	10.5032	P	323.5	214684_at	15q26	15		serum response factor-related protein	Coronary artery disease, autosomal dominant, 1		RSRFC4 gene; serum response factor-related protein	GI:432656; GDB:141533; GOA:Q02078; HGNC:6993; PDB:1C7U; PDB:1EGW; UniProtKB/Swiss-Prot:Q02078	GO:7517(muscle development); GO:6355(regulation of transcription, DNA-dependent); GO:6350(transcription); GO:6366(transcription from RNA polymerase II promoter)	GO:5634(nucleus)	GO:43565(sequence-specific DNA binding); GO:3713(transcription coactivator activity); GO:3700(transcription factor activity)	NM_005587	Hs.268675
2.451	AV738806	RPL18	Ribosomal protein L18	4.65025	P	94.4	11.3961	P	351	222297_x_at	19q13	19					EST						Hs.515517
2.449	AL162039	MATS2; MOB4A; MGC33910	MOB1, Mps One Binder kinase activator-like 1A (yeast)	10.5961	P	215.1	25.9545	P	799.4	225997_at	4q13.3	4		MOB1, Mps One Binder kinase activator-like 1A			HTC		GO:46777(protein amino acid autophosphorylation)	GO:5737(cytoplasm); GO:5634(nucleus)	GO:19209(kinase activator activity); GO:19900(kinase binding); GO:46872(metal ion binding); GO:8270(zinc ion binding)	NM_173468	Hs.31422
2.449	AK000003	TIG1; CAG7A; CTG7A; MED15; TIG-1; TNRC7; ARC105; FLJ42282; FLJ42935; DKFZp686A2214; DKFZp762B1216	PC2 (positive cofactor 2, multiprotein complex) glutamine/Q-rich-associated protein	9.44828	P	191.8	23.1364	P	712.6	222175_s_at	22q11.2	22		FLJ00003 protein			FLI_CDNA; FLJ00003 protein; fis (full insert sequence)	GI:7209307	GO:6355(regulation of transcription, DNA-dependent); GO:6350(transcription)	GO:5634(nucleus)		NM_015889	Hs.410347
2.449	NM_004925	GIL	aquaporin 3 (Gill blood group)	5.94581	M	120.7	14.5584	P	448.4	203747_at	9p13	9		aquaporin 3	Blood group GIL			GeneID:360; HGNC:636; HPRD:HPRD_08970; MIM:600170; GI:4826645; CCDS:CCDS6542.1	GO:7588(excretion); GO:6810(transport)	GO:5887(integral to plasma membrane); GO:16020(membrane); GO:5624(membrane fraction)	GO:5215(transporter activity)	NM_004925	Hs.234642
2.446	AI339732	CIAO1	Cytosolic iron-sulfur protein assembly 1 homolog (S. cerevisiae)	3.08374	P	62.6	7.54221	P	232.3	217501_at	2q11.2	2					EST						Hs.12109
2.446	NM_030579	OMB5; CYB5-M; DKFZp686M0619	cytochrome b5 type B (outer mitochondrial membrane)	13.803	P	280.2	33.7565	P	1039.7	201634_s_at	16q22.1	16		cytochrome b5 outer mitochondrial membrane precursor				GeneID:80777; HGNC:24374; HPRD:HPRD_13106; GI:83921614; CCDS:CCDS10880.1	GO:6118(electron transport); GO:6810(transport)	GO:16021(integral to membrane); GO:16020(membrane); GO:5743(mitochondrial inner membrane); GO:5739(mitochondrion); GO:19867(outer membrane)	GO:20037(heme binding); GO:5506(iron ion binding); GO:46914(transition metal ion binding); GO:5215(transporter activity)	NM_030579	Hs.461131
2.442	NM_018344	ENT3; FLJ11160	solute carrier family 29 (nucleoside transporters), member 3	1.80788	P	36.7	4.41558	P	136	219344_at	10q22.1	10		solute carrier family 29 (nucleoside transporters), member 3				GeneID:55315; HGNC:23096; HPRD:HPRD_11570; GI:148596922; CCDS:CCDS7310.1	GO:6810(transport)	GO:16021(integral to membrane); GO:16020(membrane)	GO:5337(nucleoside transporter activity)	NM_018344	Hs.438419
2.442	AW152620	BCLAF1	BCL2-associated transcription factor 1	2.89163	P	58.7	7.06169	P	217.5	239897_at	6q22-q23	6					EST						Hs.486542
2.441	AF362887	TPM4	TPM4-ALK fusion protein; Homo sapiens tropomyosin 4-anaplastic lymphoma kinase fusion protein minor isoform mRNA, partial cds.	9.56158	P	194.1	23.3442	P	719	1567107_s_at	19p13.1	19		tropomyosin 4-anaplastic lymphoma kinase fusion protein minor isoform	Nemaline myopathy 1, autosomal dominant			GI:14010354	cell growth and/or maintenance; muscle development; regulation of muscle contraction	cytoskeleton; muscle thin filament tropomyosin	actin binding	NM_152263; NM_153649	Hs.250641
2.441	AU121431	FAM63B	Family with sequence similarity 63, member B	2.21182	P	44.9	5.39935	P	166.3	214691_x_at	15q22.1	15					EST						Hs.591122
2.439	AK024927		CDNA: FLJ21274 fis, clone COL01781	18.8424	P	382.5	45.9643	P	1415.7	232202_at	6	6					FLI_CDNA; oligo capping; fis (full insert sequence)						Hs.152423
2.436	AA761259	RAPGEF1	Rap guanine nucleotide exchange factor (GEF) 1	4.75862	P	96.6	11.5942	P	357.1	225738_at	9q34.3	9					EST						Hs.127897
2.435	NM_003407	TTP; G0S24; GOS24; TIS11; NUP475; RNF162A	zinc finger protein 36, C3H type, homolog (mouse)	7.12808	M	144.7	17.3539	P	534.5	201531_at	19q13.1	19		zinc finger protein 36, C3H type, homolog				GeneID:7538; HGNC:12862; HPRD:HPRD_01835; MIM:190700; GI:4507961; CCDS:CCDS12534.1	GO:50779(RNA destabilization); GO:6402(mRNA catabolic process); GO:50728(negative regulation of inflammatory response); GO:45638(negative regulation of myeloid cell differentiation); GO:7243(protein kinase cascade); GO:43488(regulation of mRNA stability)	GO:5737(cytoplasm); GO:5829(cytosol); GO:5634(nucleus)	GO:3677(DNA binding); GO:3729(mRNA binding); GO:46872(metal ion binding); GO:5515(protein binding); GO:3727(single-stranded RNA binding); GO:8270(zinc ion binding)	NM_003407	Hs.534052
2.434	AK026181	PHRIP; TDAG51; DT1P1B11; MGC131738	pleckstrin homology-like domain, family A, member 1	26.4089	P	536.1	64.2825	P	1979.9	225842_at	12q15	12					FLI_CDNA; oligo capping; fis (full insert sequence)		GO:45210(FasL biosynthetic process); GO:6915(apoptosis)	GO:5634(nucleus)	GO:5515(protein binding)		Hs.602085
2.433	W67887	PPP1CB	Protein phosphatase 1, catalytic subunit, beta isoform	4.99507	P	101.4	12.1526	P	374.3	201408_at	2p23	2					EST						Hs.645284
2.432	AI674565	FAM110C	Family with sequence similarity 110, member C	4.44335	P	90.2	10.8084	P	332.9	226863_at	2p25.3	2					EST						Hs.8379
2.432	AW206817	LTB4R	Transcribed locus	1.84236	P	37.4	4.48052	P	138	236172_at	14	14					EST						Hs.567248
2.431	NM_013436	HEM2; NAP1; NAP125; MGC8981; FLJ11291; KIAA0587	NCK-associated protein 1	46.2562	P	939	112.464	P	3463.9	207738_s_at	2q32	2		NCK-associated protein 1 isoform 1				GeneID:10787; HGNC:7666; MIM:604891; GI:7305303; CCDS:CCDS2287.1	GO:6915(apoptosis); GO:7417(central nervous system development); GO:30032(lamellipodium biogenesis)	GO:16021(integral to membrane); GO:30027(lamellipodium); GO:16020(membrane)	GO:5515(protein binding)	NM_013436; NM_205842	Hs.603732
2.427	NM_022116	FIGNL1	fidgetin-like 1	6.92118	P	140.5	16.7955	P	517.3	1552921_a_at	7p12.2	7		fidgetin-like 1				GeneID:63979; HGNC:13286; HPRD:HPRD_10958; GI:31742536; CCDS:CCDS5510.1			GO:5524(ATP binding); GO:17111(nucleoside-triphosphatase activity); GO:166(nucleotide binding)	NM_022116	Hs.137516
2.425	BC004443	P31; Vma4; ATP6E; ATP6E2; ATP6V1E	ATPase, H+ transporting, lysosomal 31kDa, V1 subunit E1	32.7635	P	665.1	79.4675	P	2447.6	208678_at	22pter-q11.2	22	3.6.3.14	ATPase, H+ transporting, lysosomal 31kDa, V1 subunit E1			MGC	GeneID:529; HGNC:857; MIM:108746; GI:13325248	GO:15991(ATP hydrolysis coupled proton transport); GO:15986(ATP synthesis coupled proton transport); GO:6811(ion transport); GO:15992(proton transport)	GO:5737(cytoplasm); GO:5739(mitochondrion); GO:5886(plasma membrane); GO:16469(proton-transporting two-sector ATPase complex)	GO:46933(hydrogen ion transporting ATP synthase activity, rotational mechanism); GO:46961(hydrogen ion transporting ATPase activity, rotational mechanism); GO:8553(hydrogen-exporting ATPase activity, phosphorylative mechanism); GO:16787(hydrolase activity); GO:46872(metal ion binding); GO:5515(protein binding)	NM_001696	Hs.517338
2.425	AF089868	CD146; MUC18	melanoma cell adhesion molecule	1.64532	P	33.4	3.99026	P	122.9	209087_x_at	11q23.3	11		cell surface glycoprotein P1H12 precursor				GI:4336424	GO:9653(anatomical structure morphogenesis); GO:7155(cell adhesion)	GO:5887(integral to plasma membrane); GO:5886(plasma membrane)	GO:5515(protein binding)	NM_006500	Hs.599039
2.423	AU147145	PAK1	P21/Cdc42/Rac1-activated kinase 1 (STE20 homolog, yeast)	1.64532	P	33.4	3.98701	P	122.8	230100_x_at	11q13-q14	11					EST						Hs.435714
2.421	AF107454	LMBR1	Limb region 1 homolog (mouse)	2.74384	P	55.7	6.64286	P	204.6	222506_at	7q36	7					HTC						Hs.209989
2.419	NM_004429	CFND; CFNS; EFL3; EPLG2; Elk-L; LERK2; MGC8782	ephrin-B1	7.06897	P	143.5	17.0974	P	526.6	202711_at	Xq12	23		ephrin-B1 precursor	Craniofrontonasal dysplasia			RP3-496G1.1	GO:7411(axon guidance); GO:7155(cell adhesion); GO:30154(cell differentiation); GO:7267(cell-cell signaling); GO:9880(embryonic pattern specification); GO:7275(multicellular organismal development); GO:7399(nervous system development); GO:1755(neural crest cell migration); GO:42102(positive regulation of T cell proliferation)	GO:5887(integral to plasma membrane); GO:45121(lipid raft); GO:16020(membrane); GO:5625(soluble fraction); GO:45202(synapse)	GO:46875(ephrin receptor binding); GO:5515(protein binding)	NM_004429	Hs.144700
2.418	NM_005327	HAD; HHF4; HADH1; SCHAD; HADHSC; M/SCHAD; MGC8392	hydroxyacyl-Coenzyme A dehydrogenase	10.2463	P	208	24.7792	P	763.2	201036_s_at	4q22-q26	4	1.1.1.35	L-3-hydroxyacyl-Coenzyme A dehydrogenase precursor	3-hydroxyacyl-CoA dehydrogenase deficiency; Hyperinsulinemic hypoglycemia, familial, 4			GeneID:3033; HGNC:4799; MIM:601609; GI:94557308; CCDS:CCDS3678.1	GO:6631(fatty acid metabolic process); GO:6629(lipid metabolic process)	GO:5737(cytoplasm); GO:5743(mitochondrial inner membrane); GO:5739(mitochondrion)	GO:3857(3-hydroxyacyl-CoA dehydrogenase activity); GO:50662(coenzyme binding); GO:16491(oxidoreductase activity)	NM_005327	Hs.438289
2.417	AA744682	RABL3	RAB, member of RAS oncogene family-like 3	1.89655	P	38.5	4.58442	P	141.2	213970_at	3q13.33	3					EST						Hs.444360
2.414	X03795	PDGF1; PDGF-A	platelet-derived growth factor alpha polypeptide	2.63054	P	53.4	6.35065	P	195.6	216867_s_at	7p22	7		platelet-derived growth factor alpha isoform 1; platelet-derived growth factor alpha isoform 2			glycoprotein; platelet-derived growth factor 1; signal peptide	GI:35366; GDB:120266; GOA:P04085; HGNC:8799; InterPro:IPR000072; InterPro:IPR002400; InterPro:IPR006782; UniProtKB/Swiss-Prot:P04085	GO:8283(cell proliferation); GO:7166(cell surface receptor linked signal transduction); GO:7267(cell-cell signaling); GO:8284(positive regulation of cell proliferation); GO:74(regulation of progression through cell cycle)	GO:5615(extracellular space); GO:16020(membrane)	GO:8083(growth factor activity); GO:5161(platelet-derived growth factor receptor binding)	NM_002607; NM_033023	Hs.645488
2.414	NM_007147	OTK18	zinc finger protein 175	1.47291	P	29.9	3.55519	P	109.5	205497_at	19q13.4	19		zinc finger protein 175				GeneID:7728; HGNC:12964; HPRD:HPRD_03088; MIM:601139; GI:6005970; CCDS:CCDS12837.1	GO:6355(regulation of transcription, DNA-dependent); GO:9615(response to virus); GO:6350(transcription)	GO:5622(intracellular); GO:5634(nucleus)	GO:46872(metal ion binding); GO:3700(transcription factor activity); GO:8270(zinc ion binding)	NM_007147	Hs.119014
2.412	AF109161	MRG1; P35SRJ	Cbp/p300-interacting transactivator, with Glu/Asp-rich carboxy-terminal domain, 2	3.21675	P	65.3	7.75974	P	239	209357_at	6q23.3	6		p35srj		interferes with the binding of transcription factors HIF-1a and STAT2 to p300/CBP		GI:4193946	GO:30325(adrenal gland development); GO:1568(blood vessel development); GO:7417(central nervous system development); GO:7368(determination of left/right symmetry); GO:7507(heart development); GO:45787(positive regulation of progression through cell cycle); GO:45893(positive regulation of transcription, DNA-dependent); GO:30511(positive regulation of transforming growth factor beta receptor signal…	GO:5634(nucleus)	GO:5515(protein binding); GO:3700(transcription factor activity)	NM_006079	Hs.82071
2.411	AA203139	MOBKL2C	MOB1, Mps One Binder kinase activator-like 2C (yeast)	1.42365	A	28.9	3.43182	P	105.7	243052_at	1p33	1					EST						Hs.632401
2.408	AJ012502	RAC1	Ras-related C3 botulinum toxin substrate 1 (rho family, small GTP binding protein Rac1)	32.7488	P	664.8	78.8572	P	2428.8	1567458_s_at	7p22	7					tumor suppression						Hs.413812
2.407	AK024982	ADA3; hADA3; FLJ20221; FLJ21329	transcriptional adaptor 3 (NGG1 homolog, yeast)-like	2.5468	A	51.7	6.12987	P	188.8	215273_s_at	3p25.3	3		transcriptional adaptor 3-like isoform a; transcriptional adaptor 3-like isoform b			FLI_CDNA; oligo capping; fis (full insert sequence)		GO:74(regulation of progression through cell cycle); GO:6357(regulation of transcription from RNA polymerase II promoter); GO:6350(transcription)	GO:5622(intracellular); GO:5634(nucleus)	GO:5515(protein binding); GO:3700(transcription factor activity)	NM_006354; NM_133480; NM_133481	Hs.386390
2.406	AI912206	HIC2	Hypermethylated in cancer 2	4.7734	P	96.9	11.487	P	353.8	212964_at	22q11.21	22					EST						Hs.632767
2.405	AB007861	MGC22014; KIAA0401	hypothetical protein MGC22014	1.75369	P	35.6	4.21753	P	129.9	214754_at	2p13.1	2					KIAA0401	GI:2662083	regulation of transcription, DNA-dependent		iron ion binding; transcription factor activity		Hs.516107
2.405	NM_001331	CAS; p120; CTNND; P120CAS; P120CTN; KIAA0384	catenin (cadherin-associated protein), delta 1	4.00493	P	81.3	9.62987	P	296.6	208407_s_at	11q11	11		catenin, delta 1 isoform 1B				GeneID:1500; HGNC:2515; HPRD:HPRD_03026; MIM:601045; GI:10835010	GO:16055(Wnt receptor signaling pathway); GO:16337(cell-cell adhesion); GO:6355(regulation of transcription, DNA-dependent); GO:6350(transcription)	GO:5737(cytoplasm); GO:5856(cytoskeleton); GO:5634(nucleus)	GO:5488(binding); GO:5515(protein binding); GO:5198(structural molecule activity)	NM_001331	Hs.166011
2.404	AL589591	ATE1	Transcribed locus	4.31034	P	87.5	10.3636	P	319.2	225497_at	10	10					EST						Hs.501239
2.404	AF161528	KD93; CGI-37; HSPC031; FLJ10296	nuclear import 7 homolog (S. cerevisiae)	10.4581	P	212.3	25.1364	P	774.2	223397_s_at	16q22.1	16		HSPC180			HTC	GI:6841580	ribosome biogenesis	GO:5634(nucleus)	GO:3723(RNA binding); GO:5515(protein binding)	NM_016101	Hs.585728
2.402	AW590196	PDPN	Podoplanin	1.73399	A	35.2	4.16558	P	128.3	226658_at	1p36.21	1					EST						Hs.468675
2.402	BG106093	RBM18	Transcribed locus	3.15764	P	64.1	7.58442	P	233.6	238963_at	9	9					EST						Hs.594230
2.399	AI880633	CCDC75	Coiled-coil domain containing 75	2.21182	P	44.9	5.3052	P	163.4	228495_at	2p22.2	2					EST						Hs.595250
2.398	H73636	UBLCP1	Ubiquitin-like domain containing CTD phosphatase 1	12.9507	P	262.9	31.0552	P	956.5	243916_x_at	5q33.3	5					EST						Hs.591733
2.396	AW006288	LOC729683	Hypothetical protein LOC729683	1.60591	A	32.6	3.8474	M	118.5	236614_at	17q23.3	17					EST						Hs.534931
2.396	AF252257	CRP2BP; PRO1194; MGC15388; dJ717M23.1	CSRP2 binding protein	4.36946	P	88.7	10.4675	P	322.4	225432_s_at	20p11.23	20		CRP2 binding protein				UNQ607	GO:8152(metabolic process)	GO:5634(nucleus)	GO:30274(LIM domain binding); GO:8080(N-acetyltransferase activity)	NM_020536; NM_177926	Hs.488051
2.395	AL578102	IL20RB	Interleukin 20 receptor beta	11.7143	P	237.8	28.0584	P	864.2	228575_at	3q22.3	3					EST						Hs.61232
2.394	AI871379	RDH13	Retinol dehydrogenase 13 (all-trans/9-cis)	2.55665	P	51.9	6.12013	P	188.5	225449_at	19q13.42	19					EST						Hs.327631
2.393	NM_013392	MADM; NRBP; BCON3; MUDPNP; FLJ27109; FLJ35541	nuclear receptor binding protein 1	5.97537	P	121.3	14.3019	P	440.5	217765_at	2p23	2		nuclear receptor binding protein				GeneID:29959; HGNC:7993; HPRD:HPRD_05819; MIM:606010; GI:7019333; CCDS:CCDS1753.1	GO:6888(ER to Golgi vesicle-mediated transport); GO:6468(protein amino acid phosphorylation)	GO:12505(endomembrane system)	GO:5524(ATP binding); GO:5515(protein binding); GO:42803(protein homodimerization activity); GO:4672(protein kinase activity)	NM_013392	Hs.515876
2.392	AA029441	CAMK2D	Calcium/calmodulin-dependent protein kinase (CaM kinase) II delta	1.61084	P	32.7	3.8539	P	118.7	228555_at	4q26	4					EST						Hs.144114
2.39	NM_005231	EMS1; FLJ34459	cortactin	32.0345	P	650.3	76.5747	P	2358.5	201059_at	11q13	11		cortactin isoform a				GeneID:2017; HGNC:3338; HPRD:HPRD_01268; MIM:164765; GI:20357552		GO:5938(cell cortex); GO:5737(cytoplasm); GO:5856(cytoskeleton); GO:30027(lamellipodium); GO:1726(ruffle); GO:5625(soluble fraction)	GO:5515(protein binding)	NM_005231; NM_138565	Hs.632133
2.389	AI492892	STYX	Serine/threonine/tyrosine interacting protein	1.94581	P	39.5	4.64935	P	143.2	235180_at	14	14					EST						Hs.364980
2.389	AW979272	BICD1	CDNA FLJ31445 fis, clone NT2NE2000864	1.53695	P	31.2	3.67208	P	113.1	242052_at	12	12					EST						Hs.656880
2.389	NM_153838	PGR18; FLJ38076	G protein-coupled receptor 115	2.19212	P	44.5	5.23701	P	161.3	1553031_at	6p12.3	6		G-protein coupled receptor 115				GeneID:221393; HGNC:19011; HPRD:HPRD_17057; GI:116517328; CCDS:CCDS4922.2	GO:7218(neuropeptide signaling pathway); GO:7165(signal transduction)	GO:16021(integral to membrane); GO:16020(membrane)	GO:4930(G-protein coupled receptor activity); GO:4872(receptor activity)	NM_153838	Hs.150131
2.386	AI051839	LOC643837	Hypothetical protein LOC643837	1.4532	A	29.5	3.46753	P	106.8	236624_at	1p36.33	1					EST						Hs.133183
2.38	AI744673	ZNF324B	Zinc finger protein 324B	2.24138	P	45.5	5.33442	P	164.3	222318_at	19q13.43	19					EST						Hs.186970
2.38	BC001228	HSPC042; MGC57611	COMM domain containing 2	8.86207	P	179.9	21.0877	P	649.5	223491_at	3q25.1	3		COMM domain containing 2			HTC					NM_016094	Hs.591315
2.38	N92498	PDCD4	Programmed cell death 4 (neoplastic transformation inhibitor)	4.31034	P	87.5	10.2565	P	315.9	212593_s_at	10q24	10					EST						Hs.232543
2.379	AI694536	SNTB2	Syntrophin, beta 2 (dystrophin-associated protein A1, 59kDa, basic component 2)	2.26108	P	45.9	5.37987	P	165.7	227312_at	16q22-q23	16					EST						Hs.461117
2.375	NM_000252	CNM; MTMX; XLMTM	myotubularin 1	1.60099	M	32.5	3.80195	A	117.1	204101_at	Xq28	23		myotubularin	Myotubular myopathy, X-linked			GeneID:4534; HGNC:7448; HPRD:HPRD_02331; MIM:300415; GI:4557896; CCDS:CCDS14694.1	GO:7517(muscle development); GO:46839(phospholipid dephosphorylation); GO:6470(protein amino acid dephosphorylation)	GO:5575(cellular_component)	GO:16787(hydrolase activity); GO:4437(inositol or phosphatidylinositol phosphatase activity); GO:4722(protein serine/threonine phosphatase activity); GO:4725(protein tyrosine phosphatase activity)	NM_000252	Hs.655056
2.375	BC004233	MGC4837; C17orf29; MGC126172	tweety homolog 2 (Drosophila)	1.65025	A	33.5	3.91883	P	120.7	223741_s_at	17q24	17		tweety homolog 2								NM_032646	Hs.27935
2.374	AB039327	LIN2	calcium/calmodulin-dependent serine protein kinase (MAGUK family)	7.38424	P	149.9	17.5292	P	539.9	211208_s_at	Xp11.4	23		calcium/calmodulin-dependent serine protein kinase			calcium/calmodulin-dependent serine protein kinase; CASK	RP11-540L11.1	GO:7155(cell adhesion); GO:6468(protein amino acid phosphorylation)	GO:15629(actin cytoskeleton); GO:5634(nucleus); GO:5886(plasma membrane)	GO:5524(ATP binding); GO:5516(calmodulin binding); GO:4385(guanylate kinase activity); GO:16301(kinase activity); GO:287(magnesium ion binding); GO:166(nucleotide binding); GO:5515(protein binding); GO:4674(protein serine/threonine kinase activity); GO:16740(transferase activity)	NM_003688	Hs.495984
2.373	AL567411	CDK5R1	Cyclin-dependent kinase 5, regulatory subunit 1 (p35)	1.82759	P	37.1	4.33766	P	133.6	204995_at	17q11.2	17					EST						Hs.500015
2.373	NM_005558	LadA; MGC10355	ladinin 1	16.9113	P	343.3	40.1299	P	1236	203287_at	1q25.1-q32.3	1		ladinin 1				GeneID:3898; HGNC:6472; HPRD:HPRD_03815; MIM:602314; GI:20070205; CCDS:CCDS1410.1		GO:5604(basement membrane)	GO:5198(structural molecule activity)	NM_005558	Hs.519035
2.372	AW150720	RDH10	Retinol dehydrogenase 10 (all-trans)	14.064	P	285.5	33.3636	P	1027.6	226021_at	8q21.11	8					EST						Hs.244940
2.372	AW273811	HNRPLL	Heterogeneous nuclear ribonucleoprotein L-like	1.52217	P	30.9	3.61039	P	111.2	225385_s_at	2p22.1	2					EST						Hs.445497
2.371	NM_024679	LPHN1	latrophilin 1; synonyms: CL1, LEC2, CIRL1; isoform 2 precursor is encoded by transcript variant 2; lectomedin-2; calcium-independent alpha-latrotoxin receptor 1; Homo sapiens latrophilin 1 (LPHN1), transcript variant 2, mRNA.	2.35961	A	47.9	5.59416	P	172.3	219145_at	19p13.2	19		latrophilin 1 isoform 2 precursor				GeneID:22859; HGNC:20973; HPRD:HPRD_14305; GI:41281557; CCDS:CCDS12307.1
2.37	AA629068		Transcribed locus	2.61576	P	53.1	6.19805	P	190.9	227974_at	5	5					EST						Hs.4224
2.369	BF978647	GFM1	G elongation factor, mitochondrial 1	11.1133	P	225.6	26.3312	P	811	225158_at	3q25.1-q26.2	3					EST						Hs.518355
2.368	AK000826	RAB7; PRO2706; FLJ20819	RAB7A, member RAS oncogene family	30.8818	P	626.9	73.1429	P	2252.8	211961_s_at	3q21.3	3		RAB7, member RAS oncogene family	Charcot-Marie-Tooth disease, type 2B		FLI_CDNA; oligo capping; fis (full insert sequence)	GI:7021140	GO:6897(endocytosis); GO:15031(protein transport); GO:7264(small GTPase mediated signal transduction)	GO:5770(late endosome); GO:5764(lysosome)	GO:5525(GTP binding); GO:3924(GTPase activity); GO:166(nucleotide binding); GO:5515(protein binding)	NM_004637
2.367	AK000685	PCEE; SB138; ANIA-6B; HLA-ISO; HCLA-ISO; DKFZp762O195; DKFZp761A1210	cyclin L2	1.50739	A	30.6	3.56818	P	109.9	232274_at	1p36.33	1		cyclin L2			FLI_CDNA; oligo capping; fis (full insert sequence)		GO:6355(regulation of transcription, DNA-dependent); GO:6350(transcription)	GO:5634(nucleus)		NM_030937	Hs.515704
2.367	NM_001458	ABPA; ABPL; FLN2; ABP-280; ABP280A; FLJ10186	filamin C, gamma (actin binding protein 280)	4.10345	P	83.3	9.71104	P	299.1	207876_s_at	7q32-q35	7		gamma filamin				GeneID:2318; HGNC:3756; HPRD:HPRD_00018; MIM:102565; GI:116805322		GO:15629(actin cytoskeleton)	GO:3779(actin binding); GO:5515(protein binding)	NM_001458	Hs.58414
2.366	BE262551	APCL	Full-length cDNA clone CS0DJ011YE02 of T cells (Jurkat cell line) Cot 10-normalized of Homo sapiens (human)	1.84729	P	37.5	4.37013	P	134.6	227965_at	19	19					EST						Hs.594609
2.365	D87469	EGFL2; MEGF3; CDHF10; FLJ34118; FLJ42737; FLJ45143; FLJ45845; KIAA0279; Flamingo1	cadherin, EGF LAG seven-pass G-type receptor 2 (flamingo homolog, Drosophila)	10.7488	P	218.2	25.4253	P	783.1	36499_at	1p21	1		KIAA0279 protein			KIAA0279	GI:71891737	GO:7156(homophilic cell adhesion); GO:7275(multicellular organismal development); GO:7218(neuropeptide signaling pathway); GO:7165(signal transduction)	GO:16021(integral to membrane); GO:16020(membrane)	GO:4930(G-protein coupled receptor activity); GO:5509(calcium ion binding); GO:4872(receptor activity)	NM_001408	Hs.57652
2.365	BG545463	KPNB1	Karyopherin (importin) beta 1	17.3744	P	352.7	41.0974	P	1265.8	213803_at	17q21.32	17					EST						Hs.532793
2.363	U79283	DABP	D site of albumin promoter (albumin D-box) binding protein	1.44828	A	29.4	3.42208	P	105.4	209782_s_at	19q13.3	19		albumin D-box binding protein				GI:1710257	GO:6357(regulation of transcription from RNA polymerase II promoter); GO:48511(rhythmic process); GO:6350(transcription)	GO:5634(nucleus)	GO:3702(RNA polymerase II transcription factor activity); GO:46983(protein dimerization activity); GO:43565(sequence-specific DNA binding); GO:3700(transcription factor activity)	NM_001352	Hs.414480
2.362	AL162083	SLRN; RanBP11	importin 11	11.3251	P	229.9	26.7532	P	824	234304_s_at	5q12.1	5		hypothetical protein				GI:7328170; GOA:Q9UI26; HGNC:20628; UniProtKB/Swiss-Prot:Q9UI26	GO:6886(intracellular protein transport); GO:59(protein import into nucleus, docking); GO:6610(ribosomal protein import into nucleus)	GO:5737(cytoplasm); GO:5643(nuclear pore); GO:5634(nucleus)	GO:5515(protein binding); GO:8565(protein transporter activity)	NM_016338	Hs.482269
2.362	BF674349	WWTR1	WW domain containing transcription regulator 1	20.197	P	410	47.7013	P	1469.2	202133_at	3q23-q24	3					EST						Hs.477921
2.361	AI394438	RELL1	Receptor expressed in lymphoid tissues like 1	24.2118	P	491.5	57.1558	P	1760.4	226430_at	4	4					EST						Hs.283378
2.36	BC036917	MGC46457	chromosome 6 open reading frame 141	2.31527	P	47	5.46429	P	168.3	1554314_at	6p12.3	6		C6orf141 protein			MGC	GeneID:135398; GI:22477373				NM_153344	Hs.485528
2.359	BF111850	FREQ	Frequenin homolog (Drosophila)	2.85222	P	57.9	6.72727	P	207.2	230146_s_at	9q34	9					EST						Hs.642946
2.358	N92507	HMGB1	High-mobility group box 1	11.0887	P	225.1	26.1494	P	805.4	224734_at	13q12	13					EST						Hs.434102
2.358	NM_004672	ASK2; MAPKKK6; MGC20114; MGC125653	mitogen-activated protein kinase kinase kinase 6	2.07389	A	42.1	4.88961	P	150.6	219278_at	1p36.11	1	2.7.1.-	mitogen-activated protein kinase kinase kinase 6				GeneID:9064; HGNC:6858; HPRD:HPRD_05126; MIM:604468; GI:45827809; CCDS:CCDS299.1	GO:6468(protein amino acid phosphorylation)		GO:5524(ATP binding); GO:166(nucleotide binding); GO:4674(protein serine/threonine kinase activity); GO:16740(transferase activity)	NM_004672	Hs.194694
2.357	BF510588	TSHZ3	Teashirt family zinc finger 3	1.9064	P	38.7	4.49351	P	138.4	223392_s_at	19q12	19					EST						Hs.278436
2.357	R41296		Full-length cDNA clone CS0DF029YD16 of Fetal brain of Homo sapiens (human)	6.54187	P	132.8	15.4188	P	474.9	226821_at	2	2					EST						Hs.536537
2.354	BC002323	ESP-2; HED-2	zyxin	6.03941	P	122.6	14.2143	P	437.8	215706_x_at	7q32	7		ZYX protein				GeneID:7791; MIM:602002; GI:33870614	GO:7155(cell adhesion); GO:7267(cell-cell signaling); GO:7165(signal transduction)	GO:5913(cell-cell adherens junction); GO:5887(integral to plasma membrane); GO:5886(plasma membrane)	GO:46872(metal ion binding); GO:5515(protein binding); GO:8270(zinc ion binding)	NM_003461	Hs.490415
2.352	AI122770	FBXL20	F-box and leucine-rich repeat protein 20	3.09852	P	62.9	7.28896	P	224.5	235089_at	17q12	17					EST						Hs.462946
2.352	AI743753		Transcribed locus	2.37438	P	48.2	5.58442	P	172	238822_at	3	3					EST						Hs.598557
2.352	AL042496	C9orf7	Chromosome 9 open reading frame 7	1.40394	A	28.5	3.30195	P	101.7	61874_at	9q34	9					EST						Hs.62003
2.352	AB007892	CEF1; hCDC5; PCDC5RP; KIAA0432; dJ319D22.1	CDC5 cell division cycle 5-like (S. pombe)	3.69458	P	75	8.68831	P	267.6	209057_x_at	6p21	6		CDC5-like			KIAA0432	RP1-319D22.1	GO:8380(RNA splicing); GO:7049(cell cycle); GO:6397(mRNA processing); GO:6355(regulation of transcription, DNA-dependent)	GO:5634(nucleus); GO:5681(spliceosome)	GO:3677(DNA binding); GO:3723(RNA binding); GO:5515(protein binding)	NM_001253	Hs.485471
2.351	BF213953	FLJ32745	601847423F1 NIH_MGC_55 Homo sapiens cDNA clone IMAGE:4078636 5', mRNA sequence.	2.31034	P	46.9	5.43182	P	167.3	235644_at	2q13	2					EST						Hs.362702
2.35	AF131747	KIAA0830; MGC88092	endonuclease domain containing 1	6.67488	P	135.5	15.6851	P	483.1	212573_at	11q21	11					FLI_CDNA				GO:4519(endonuclease activity); GO:16787(hydrolase activity); GO:3676(nucleic acid binding)		Hs.167115
2.35	NM_003425	KOX5; ZNF13	zinc finger protein 45	1.59606	P	32.4	3.75	P	115.5	207304_at	19q13.2	19		zinc finger protein 45				GeneID:7596; HGNC:13111; HPRD:HPRD_03469; MIM:194554; GI:4508029; CCDS:CCDS12632.1	GO:7275(multicellular organismal development); GO:6355(regulation of transcription, DNA-dependent); GO:6350(transcription)	GO:5622(intracellular); GO:5634(nucleus)	GO:46872(metal ion binding); GO:3676(nucleic acid binding); GO:3700(transcription factor activity); GO:8270(zinc ion binding)	NM_003425	Hs.381285
2.349	BF668950	CHD9	Chromodomain helicase DNA binding protein 9	12.2266	P	248.2	28.724	P	884.7	212616_at	16q12.2	16					EST						Hs.59159
2.348	AL516854	EIF1	Eukaryotic translation initiation factor 1	1.75369	P	35.6	4.11688	P	126.8	212225_at	17q21.2	17					EST						Hs.150580
2.347	BC005032	SEC23B	Sec23 homolog B (S. cerevisiae)	20.0788	P	407.6	47.1331	P	1451.7	210293_s_at	20p11.23	20		Sec23 homolog B (S. cerevisiae)			MGC	GeneID:10483; HGNC:10702; GI:13477149	GO:6888(ER to Golgi vesicle-mediated transport); GO:6886(intracellular protein transport); GO:16192(vesicle-mediated transport)	GO:30127(COPII vesicle coat); GO:5783(endoplasmic reticulum); GO:16020(membrane); GO:48471(perinuclear region of cytoplasm)	GO:5515(protein binding); GO:8270(zinc ion binding)	NM_006363; NM_032985; NM_032986	Hs.369373
2.347	NM_018986	FLJ20356; FLJ32999; FLJ36243; FLJ46394	SH3 domain and tetratricopeptide repeats 1	3.5665	P	72.4	8.37013	P	257.8	219256_s_at	4p16.1	4		SH3 domain and tetratricopeptide repeats 1				GeneID:54436; HGNC:26009; HPRD:HPRD_11556; GI:145386551; CCDS:CCDS3399.1	GO:8150(biological_process)	GO:5575(cellular_component)	GO:5488(binding)	NM_018986	Hs.61053
2.346	Y19026	CPD; ACPD; Vesl-2; HOMER-2; HOMER2A; HOMER2B	homer homolog 2 (Drosophila)	1.40887	P	28.6	3.30519	P	101.8	217080_s_at	15q24.3	15		Homer-2 protein, Homer-2B splicing form			2B splicing form; Homer-2 gene; Homer-2 protein	GI:6996436; GOA:Q9NSB8; HGNC:17513; InterPro:IPR000697; InterPro:IPR011993; UniProtKB/Swiss-Prot:Q9NSB8	GO:7216(metabotropic glutamate receptor signaling pathway)	GO:5737(cytoplasm)	GO:30160(GKAP/Homer scaffold activity); GO:3779(actin binding); GO:5515(protein binding)	NM_004839; NM_199330; NM_199331; NM_199332	Hs.578443
2.343	AL138831	dJ406P24.1	dJ406P24.1 (Thioredoxin-like pseudogene); Human DNA sequence from clone RP3-406P24 on chromosome 6 Contains a thioredoxin-like pseudogene, 2 CpG islands, ESTs, STSs and GSSs, complete sequence.	10.5074	P	213.3	24.6169	P	758.2	216532_x_at	6	6					HTG; CpG islands; Thioredoxin
2.343	NM_001684	MXRA1; PMCA4; ATP2B2; DKFZp686M088; DKFZp686G08106	ATPase, Ca++ transporting, plasma membrane 4	2.63054	P	53.4	6.16234	P	189.8	205410_s_at	1q32.1	1	3.6.3.8	plasma membrane calcium ATPase 4 isoform 4b				GeneID:493; HGNC:817; HPRD:HPRD_00159; MIM:108732; GI:48255957; CCDS:CCDS1440.1	GO:6816(calcium ion transport); GO:6812(cation transport); GO:8152(metabolic process)	GO:5887(integral to plasma membrane); GO:5886(plasma membrane)	GO:5524(ATP binding); GO:5509(calcium ion binding); GO:5388(calcium-transporting ATPase activity); GO:5516(calmodulin binding); GO:16787(hydrolase activity); GO:16820(hydrolase activity, acting on acid anhydrides, catalyzing transmembrane movement of substances); GO:287(magnesium ion binding); GO:166(nucleotide binding)	NM_001684	Hs.343522
2.341	BC005336	MDS031; GLT28D1; YGL047W	asparagine-linked glycosylation 13 homolog (S. cerevisiae)	9.30049	P	188.8	21.7695	P	670.5	222808_at	Xq23	23		asparagine-linked glycosylation 13 homolog (S. cerevisiae)			MGC	RP1-298J18.2	GO:5975(carbohydrate metabolic process); GO:30259(lipid glycosylation)	inner membrane	GO:30246(carbohydrate binding); GO:16758(transferase activity, transferring hexosyl groups)	NM_018466	Hs.659791
2.339	BE670097	DSCR1L2	Down syndrome critical region gene 1-like 2	1.42857	P	29	3.34091	P	102.9	229064_s_at	1p35.3-p33	1					EST						Hs.656799
2.338	NM_014601	PAST2	EH-domain containing 2	5.53202	A	112.3	12.9351	P	398.4	205341_at	19q13.3	19		EH-domain containing 2				GeneID:30846; HGNC:3243; HPRD:HPRD_10434; MIM:605890; GI:21361462; CCDS:CCDS12704.1	GO:30866(cortical actin cytoskeleton organization and biogenesis); GO:6897(endocytosis)	GO:5624(membrane fraction); GO:5634(nucleus); GO:5886(plasma membrane)	GO:5524(ATP binding); GO:5525(GTP binding); GO:3924(GTPase activity); GO:5509(calcium ion binding); GO:3676(nucleic acid binding); GO:166(nucleotide binding); GO:19904(protein domain specific binding)	NM_014601	Hs.631554
2.337	NM_001408	EGFL2; MEGF3; CDHF10; FLJ34118; FLJ42737; FLJ45143; FLJ45845; KIAA0279; Flamingo1	cadherin, EGF LAG seven-pass G-type receptor 2 (flamingo homolog, Drosophila)	8.44335	P	171.4	19.7305	P	607.7	204029_at	1p21	1		cadherin EGF LAG seven-pass G-type receptor 2				GeneID:1952; HGNC:3231; HPRD:HPRD_05040; MIM:604265; GI:13325064; CCDS:CCDS796.1	GO:7156(homophilic cell adhesion); GO:7275(multicellular organismal development); GO:7218(neuropeptide signaling pathway); GO:7165(signal transduction)	GO:16021(integral to membrane); GO:16020(membrane)	GO:4930(G-protein coupled receptor activity); GO:5509(calcium ion binding); GO:4872(receptor activity)	NM_001408	Hs.57652
2.336	NM_002229	JUNB	jun B proto-oncogene	10	P	203	23.3604	P	719.5	201473_at	19p13.2	19		jun B proto-oncogene				GeneID:3726; HGNC:6205; HPRD:HPRD_01303; MIM:165161; GI:4504809; CCDS:CCDS12280.1	GO:9987(cellular process); GO:74(regulation of progression through cell cycle); GO:6357(regulation of transcription from RNA polymerase II promoter); GO:6350(transcription)	GO:785(chromatin); GO:5634(nucleus)	GO:3702(RNA polymerase II transcription factor activity); GO:46983(protein dimerization activity); GO:43565(sequence-specific DNA binding); GO:3713(transcription coactivator activity); GO:3714(transcription corepressor activity); GO:3700(transcription factor activity)	NM_002229	Hs.25292
2.335	AI188653	MXD1	MAX dimerization protein 1	2.68966	P	54.6	6.27922	P	193.4	226275_at	2p13-p12	2					EST						Hs.468908
2.334	BC002827	TPM4	tropomyosin 4	12.8325	P	260.5	29.9448	P	922.3	209344_at	19p13.1	19		tropomyosin 4			MGC	GeneID:7171; HGNC:12013; MIM:600317; GI:12803959	GO:6928(cell motility)	GO:5856(cytoskeleton); GO:5862(muscle thin filament tropomyosin)	GO:3779(actin binding); GO:8307(structural constituent of muscle)	NM_003290	Hs.631618
2.333	AW517711	DPY19L4	Dpy-19-like 4 (C. elegans)	14.6749	P	297.9	34.2403	P	1054.6	226721_at	8q22.1	8					EST						Hs.567828
2.333	AU118882	EDNRA	Endothelin receptor type A	1.78818	P	36.3	4.17208	P	128.5	204463_s_at	4q31.23	4					EST						Hs.183713
2.332	AV705186	TMEM106B	Transmembrane protein 106B	8.06897	P	163.8	18.8149	P	579.5	222787_s_at	7p21.3	7					EST						Hs.396358
2.329	NM_002228	AP1; c-Jun	jun oncogene	7.19212	P	146	16.7532	P	516	201466_s_at	1p32-p31	1		jun oncogene				GeneID:3725; HGNC:6204; HPRD:HPRD_01302; MIM:165160; GI:4758616; CCDS:CCDS610.1	GO:9987(cellular process); GO:35026(leading edge cell differentiation); GO:45944(positive regulation of transcription from RNA polymerase II promoter); GO:74(regulation of progression through cell cycle); GO:6355(regulation of transcription, DNA-dependent); GO:6350(transcription)	GO:228(nuclear chromosome); GO:5634(nucleus); GO:5667(transcription factor complex)	GO:3702(RNA polymerase II transcription factor activity); GO:46983(protein dimerization activity); GO:43565(sequence-specific DNA binding); GO:3700(transcription factor activity)	NM_002228	Hs.525704
2.329	AI631210	KIAA1164	CDNA clone IMAGE:4794011	3.51232	P	71.3	8.17857	P	251.9	226873_at	15	15					EST						Hs.595286
2.328	AI076810	C1orf67	Chromosome 1 open reading frame 67	3.31034	P	67.2	7.70779	P	237.4	242283_at	1q42.12	1					EST						Hs.133977
2.327	AF122828	ACN; SCH; BANF	neurofibromin 2 (bilateral acoustic neuroma)	2.93103	P	59.5	6.82143	P	210.1	211091_s_at	22q12.2	22		neurofibromatosis type 2 protein isoform Mer151	Meningioma, NF2-related, somatic; Neurofibromatosis, type 2; Schwannomatosis			GI:5730866	GO:7049(cell cycle); GO:8285(negative regulation of cell proliferation); GO:45786(negative regulation of progression through cell cycle); GO:7605(sensory perception of sound)	GO:5737(cytoplasm); GO:5856(cytoskeleton); GO:5634(nucleus); GO:5886(plasma membrane)	GO:8092(cytoskeletal protein binding); GO:5198(structural molecule activity)	NM_000268; NM_016418; NM_181825; NM_181826; NM_181827; NM_181828; NM_181829; NM_181830; NM_181831; NM_181832; NM_181833; NM_181834; NM_181835	Hs.902
2.327	NM_023077	FLJ12439	chromosome 1 open reading frame 163	6.2266	P	126.4	14.487	P	446.2	222883_at	1p32.3	1		hypothetical protein LOC65260				GeneID:65260; HGNC:25716; HPRD:HPRD_07769; GI:12751491; CCDS:CCDS570.1			GO:5488(binding)	NM_023077	Hs.584966
2.327	NM_030809	C12orf2; TAIP-12; C12orf22; FLJ25576	family with sequence similarity 130, member A1	2.22167	P	45.1	5.16883	P	159.2	221260_s_at	12q13.11-q13.12	12		TGF-beta induced apoptosis protein 12				GeneID:81566; HGNC:16006; HPRD:HPRD_12608; GI:13540602; CCDS:CCDS8807.1	GO:6915(apoptosis)	GO:5634(nucleus)		NM_030809	Hs.524425
2.325	BF438106	SUGT1	MRNA; cDNA DKFZp451K063 (from clone DKFZp451K063)	1.69951	P	34.5	3.9513	P	121.7	228045_at	13	13					EST						Hs.547396
2.324	NM_001432	ER	epiregulin	19.5074	P	396	45.3312	P	1396.2	205767_at	4q13.3	4		epiregulin preproprotein				GeneID:2069; HGNC:3443; HPRD:HPRD_03638; MIM:602061; GI:4557567; CCDS:CCDS3564.1	GO:1525(angiogenesis); GO:7267(cell-cell signaling); GO:19221(cytokine and chemokine mediated signaling pathway); GO:7173(epidermal growth factor receptor signaling pathway); GO:7143(female meiosis); GO:30216(keratinocyte differentiation); GO:43616(keratinocyte proliferation); GO:42700(luteinizing hormone signaling pathway); GO:9299(mRNA transcription); GO:7275(multicellular organismal developmen…	GO:5615(extracellular space); GO:5887(integral to plasma membrane); GO:16020(membrane)	GO:5154(epidermal growth factor receptor binding); GO:8083(growth factor activity); GO:5515(protein binding); GO:46982(protein heterodimerization activity)	NM_001432	Hs.115263
2.322	NM_002605	FLJ16150; HsT19550	phosphodiesterase 8A	1.96059	P	39.8	4.55195	P	140.2	1552931_a_at	15q25.3	15	3.1.4.17	phosphodiesterase 8A isoform 1				GeneID:5151; HGNC:8793; HPRD:HPRD_09114; MIM:602972; GI:27734721; CCDS:CCDS10336.1	GO:9187(cyclic nucleotide metabolic process); GO:6355(regulation of transcription, DNA-dependent); GO:160(two-component signal transduction system (phosphorelay))	GO:5575(cellular_component)	GO:4114(3',5'-cyclic-nucleotide phosphodiesterase activity); GO:16787(hydrolase activity); GO:287(magnesium ion binding); GO:30145(manganese ion binding); GO:156(two-component response regulator activity)	NM_002605	Hs.9333
2.321	AL042120	FMNL2	Formin-like 2	4.08867	P	83	9.49026	P	292.3	242665_at	2q23.3	2					EST						Hs.654630
2.32	NM_001123	AK	adenosine kinase	6.34975	P	128.9	14.7338	P	453.8	204120_s_at	10q22	10	2.7.1.20	adenosine kinase isoform a				GeneID:132; HGNC:257; HPRD:HPRD_00039; MIM:102750; GI:32484973; CCDS:CCDS7344.1	GO:6166(purine ribonucleoside salvage); GO:9156(ribonucleoside monophosphate biosynthetic process)		GO:4001(adenosine kinase activity); GO:16301(kinase activity); GO:287(magnesium ion binding); GO:16740(transferase activity)	NM_001123; NM_006721	Hs.656586
2.32	AY166714	BNAS2; CKLFSF3; FLJ31762; MGC51956	CKLF-like MARVEL transmembrane domain containing 3	1.80788	A	36.7	4.1948	P	129.2	1555705_a_at	16q21-q22.1	16		chemokine-like factor super family 3a				GI:26000284	GO:6935(chemotaxis)	GO:5615(extracellular space); GO:16021(integral to membrane); GO:16020(membrane)	GO:5125(cytokine activity)	NM_144601; NM_181553; NM_181554; NM_181555	Hs.298198
2.319	NM_006850	C49A; FISP; MDA7; ST16; IL-24; IL10B; Mob-5; mda-7	interleukin 24	9.59606	P	194.8	22.2565	P	685.5	206569_at	1q32	1		interleukin 24 isoform 1 precursor				GeneID:11009; HGNC:11346; HPRD:HPRD_04995; MIM:604136; GI:5803086; CCDS:CCDS1471.1	GO:6915(apoptosis); GO:6955(immune response)	GO:5576(extracellular region); GO:5615(extracellular space)	GO:5125(cytokine activity)	NM_006850; NM_181339	Hs.658964
2.319	NM_001108	ACYP2	acylphosphatase 2, muscle type; synonyms: ACYM, ACYP; acylphosphate phosphohydrolase; Homo sapiens acylphosphatase 2, muscle type (ACYP2), mRNA.	1.94089	P	39.4	4.5	P	138.6	206833_s_at	2p16.2	2	3.6.1.7	muscle-type acylphosphatase 2				GeneID:98; HGNC:180; HPRD:HPRD_00028; MIM:102595; GI:20149322; CCDS:CCDS1850.1
2.318	AI934557	PAQR5	Progestin and adipoQ receptor family member V	3.95074	A	80.2	9.15584	P	282	242871_at	15q23	15					EST						Hs.591096
2.317	NM_002912	POLZ; REV3	REV3-like, catalytic subunit of DNA polymerase zeta (yeast)	6.61576	P	134.3	15.3312	P	472.2	208070_s_at	6q21	6		REV3-like, catalytic subunit of DNA polymerase zeta				GeneID:5980; HGNC:9968; HPRD:HPRD_04145; MIM:602776; GI:145312262; CCDS:CCDS5091.1	GO:6281(DNA repair); GO:6260(DNA replication); GO:6261(DNA-dependent DNA replication); GO:6139(nucleobase, nucleoside, nucleotide and nucleic acid metabolic process)	GO:5634(nucleus); GO:16035(zeta DNA polymerase complex)	GO:3677(DNA binding); GO:3887(DNA-directed DNA polymerase activity); GO:46872(metal ion binding); GO:166(nucleotide binding); GO:16740(transferase activity); GO:3894(zeta DNA polymerase activity); GO:8270(zinc ion binding)	NM_002912	Hs.232021
2.317	AA524005	DKFZp762C1112	Full-length cDNA clone CS0DC019YC18 of Neuroblastoma Cot 25-normalized of Homo sapiens (human)	2.133	P	43.3	4.94156	P	152.2	225972_at	8	8					EST						Hs.657280
2.316	AW264273	ZNF445	Zinc finger protein 445	2.59606	P	52.7	6.01299	P	185.2	229766_at	3p21.32	3					EST						Hs.250481
2.316	BF037662		Transcribed locus	2.08867	P	42.4	4.83766	P	149	229572_at	12	12					EST						Hs.25786
2.316	BE379761	STON2	Stonin 2	6.70936	P	136.2	15.539	P	478.6	235852_at	14q31.1	14					EST						Hs.14248
2.313	BC000022	CYC4; CYP60; MGC787; hCyP-60; FLJ39930; MGC33174	peptidylprolyl isomerase (cyclophilin)-like 2	2.11823	A	43	4.89935	M	150.9	209299_x_at	22q11.21	22	5.2.1.8	peptidylprolyl isomerase (cyclophilin)-like 2			MGC	GeneID:23759; HGNC:9261; MIM:607588; GI:13366579	GO:8150(biological_process); GO:6457(protein folding); GO:16567(protein ubiquitination)	GO:5634(nucleus); GO:151(ubiquitin ligase complex)	GO:16853(isomerase activity); GO:3674(molecular_function); GO:3755(peptidyl-prolyl cis-trans isomerase activity); GO:4842(ubiquitin-protein ligase activity)	NM_014337; NM_148175; NM_148176	Hs.438587
2.313	U76248	hSiah2	seven in absentia homolog 2 (Drosophila)	8.53695	P	173.3	19.7435	P	608.1	209339_at	3q25	3	6.3.2.-	hSIAH2				GI:2673968	GO:6915(apoptosis); GO:7049(cell cycle); GO:7275(multicellular organismal development); GO:7264(small GTPase mediated signal transduction); GO:6512(ubiquitin cycle); GO:6511(ubiquitin-dependent protein catabolic process)	GO:5737(cytoplasm); GO:5634(nucleus)	GO:16874(ligase activity); GO:46872(metal ion binding); GO:5515(protein binding); GO:3714(transcription corepressor activity); GO:8270(zinc ion binding)	NM_005067	Hs.477959
2.312	AK024898		CDNA: FLJ21245 fis, clone COL01184	1.48276	M	30.1	3.42857	P	105.6	227306_at	9	9					FLI_CDNA; oligo capping; fis (full insert sequence)						Hs.99785
2.311	AK093016	LUZP; FLJ35697; KIAA0601	leucine zipper protein 1	4.53202	P	92	10.474	P	322.6	1558173_a_at	1p36	1					FLI_CDNA; oligo capping; fis (full insert sequence)			GO:5634(nucleus)			Hs.257900
2.311	AK022809	RNF203; BK747E2.3	zinc and ring finger 3	10.7833	P	218.9	24.9156	P	767.4	226360_at	22q12.1	22					FLI_CDNA; oligo capping; fis (full insert sequence)	GI:10434423	protein ubiquitination	GO:16021(integral to membrane); GO:16020(membrane)	GO:46872(metal ion binding); GO:5515(protein binding); GO:8270(zinc ion binding)		Hs.655242
2.309	AF312028	p84; DKFZp434D0412	protein phosphatase 1, regulatory (inhibitor) subunit 12C	2.54187	P	51.6	5.87013	P	180.8	223152_at	19q13.42	19		myosin binding subunit 85				GI:12597433				NM_017607	Hs.631579
2.309	AF010601	Dwfc; JV5-1; MADH5; DKFZp781C1895; DKFZp781O1323	SMAD family member 5	6.18719	P	125.6	14.2857	P	440	205187_at	5q31	5		SMAD5				GI:2282612	GO:30509(BMP signaling pathway); GO:9880(embryonic pattern specification); GO:30218(erythrocyte differentiation); GO:45944(positive regulation of transcription from RNA polymerase II promoter); GO:6355(regulation of transcription, DNA-dependent); GO:7165(signal transduction); GO:6350(transcription); GO:7179(transforming growth factor beta receptor signaling pathway)	GO:16021(integral to membrane); GO:5622(intracellular); GO:5634(nucleus)	GO:5515(protein binding); GO:5057(receptor signaling protein activity); GO:3700(transcription factor activity); GO:16563(transcriptional activator activity)	NM_005903	Hs.167700
2.309	AW451452	TRAK1	Trafficking protein, kinesin binding 1	1.64532	P	33.4	3.7987	P	117	226013_at	3p25.3-p24.1	3					EST						Hs.535711
2.308	NM_022725	FAF; MGC126856	Fanconi anemia, complementation group F	2.05911	A	41.8	4.75325	P	146.4	218689_at	11p15	11		Fanconi anemia, complementation group F	Fanconi anemia, complementation group F			GeneID:2188; HGNC:3587; HPRD:HPRD_04589; MIM:603467; GI:12232377; CCDS:CCDS7857.1	GO:6281(DNA repair); GO:8150(biological_process)	GO:5575(cellular_component); GO:5634(nucleus)	GO:3674(molecular_function); GO:5515(protein binding)	NM_022725	Hs.632151
2.308	AL571677	CCDC115	Coiled-coil domain containing 115	3.97537	P	80.7	9.17533	P	282.6	224946_s_at	2q21.1	2					EST						Hs.104203
2.307	AI021991	TRIM23	Tripartite motif-containing 23	1.43842	P	29.2	3.31818	P	102.2	204732_s_at	5q12.3	5					EST						Hs.792
2.305	NM_000805	GAS	gastrin	2.15764	P	43.8	4.97403	P	153.2	208138_at	17q21	17		gastrin preproprotein				GeneID:2520; HGNC:4164; HPRD:HPRD_00671; MIM:137250; GI:4503923; CCDS:CCDS11404.1	GO:7165(signal transduction); GO:6939(smooth muscle contraction)	GO:5576(extracellular region); GO:5625(soluble fraction)	GO:5179(hormone activity)	NM_000805	Hs.2681
2.304	BF792126	LARP6	La ribonucleoprotein domain family, member 6	2.35468	P	47.8	5.42532	P	167.1	236565_s_at	15q23	15					EST						Hs.416755
2.304	BF674236	KIF1C	CDNA clone IMAGE:4830091	1.66995	A	33.9	3.8474	P	118.5	238477_at	17	17					EST						Hs.634167
2.303	AW732193		ba06f12.x1 NIH_MGC_7 Homo sapiens cDNA clone IMAGE:2823599 3' similar to contains Alu repetitive element;, mRNA sequence.	1.46305	A	29.7	3.37013	P	103.8	232540_x_at		0					EST
2.303	NM_004702	CCNE2	cyclin E2	33.0936	P	671.8	76.224	P	2347.7	205034_at	8q22.1	8		cyclin E2 isoform 3; cyclin E2 isoform 2; cyclin E2 isoform 1				GeneID:9134; LocusID:9134; MIM:603775; GI:17318567	cell cycle checkpoint; cytokinesis; regulation of cell cycle; regulation of cyclin dependent protein kinase activity	nucleus		NM_004702; NM_057735; NM_057749	Hs.408658
2.3	AW170571	CPNE2	Copine II	4.77832	P	97	10.9903	P	338.5	225129_at	16q13	16					EST						Hs.339809
2.299	BC001698	ABHD6	abhydrolase domain containing 6	3.36946	M	68.4	7.74675	P	238.6	221552_at	3p14.3	3		abhydrolase domain containing 6			MGC	GeneID:57406; HGNC:21398; GI:12804563	GO:6725(aromatic compound metabolic process)	GO:16021(integral to membrane); GO:16020(membrane)	GO:16787(hydrolase activity)	NM_020676	Hs.476454
2.298	BC005096		Homo sapiens cDNA clone IMAGE:4053143, **** WARNING: chimeric clone ****.	3.28571	P	66.7	7.55195	P	232.6	223453_s_at		0					HTC
2.298	BF676980	GCLC	Glutamate-cysteine ligase, catalytic subunit	10.266	P	208.4	23.5942	P	726.7	202922_at	6p12	6					EST						Hs.654465
2.298	NM_018469	HT008; TMEM96; KIAA1738; DKFZp781G0721	testis expressed 2	11.6552	P	236.6	26.7857	P	825	218099_at	17q23.3	17		testis expressed sequence 2				GeneID:55852; HGNC:30884; HPRD:HPRD_13716; GI:38679909; CCDS:CCDS11658.1	phosphoenolpyruvate-dependent sugar phosphotransferase system	GO:16021(integral to membrane); GO:16020(membrane)	sugar porter activity	NM_018469	Hs.175414
2.298	BF246499	YWHAB	Tyrosine 3-monooxygenase/tryptophan 5-monooxygenase activation protein, beta polypeptide	58.4434	P	1186.4	134.299	P	4136.4	217717_s_at	20q13.1	20					EST						Hs.651212
2.298	NM_003666	JEM1; JEM-1; JEM-1s; MGC22497; GOLGIN-45	basic leucine zipper nuclear factor 1 (JEM-1)	5.63054	P	114.3	12.9383	P	398.5	203840_at	1q24	1		basic leucine zipper nuclear factor 1				GeneID:8548; HGNC:1065; HPRD:HPRD_16367; MIM:608692; GI:4504805; CCDS:CCDS1278.1	GO:6888(ER to Golgi vesicle-mediated transport); GO:8283(cell proliferation); GO:15031(protein transport); GO:1558(regulation of cell growth); GO:6357(regulation of transcription from RNA polymerase II promoter)	GO:5737(cytoplasm); GO:5634(nucleus)	GO:3700(transcription factor activity)	NM_003666	Hs.130746
2.297	AB029026	Ga55; KIAA1103; DKFZp686K18126	transforming, acidic coiled-coil containing protein 1	5.8867	P	119.5	13.5227	P	416.5	217437_s_at	8p11	8		KIAA1103 protein				GI:5689543	GO:7049(cell cycle); GO:51301(cell division)	GO:5634(nucleus)	GO:5515(protein binding)	NM_006283	Hs.279245
2.295	AI738434	FGFR1OP2	FGFR1 oncogene partner 2	3.06897	P	62.3	7.04221	P	216.9	223262_s_at	12p11.23	12					EST						Hs.591162
2.294	NM_003165	UNC18; hUNC18; rbSec1; MUNC18-1	syntaxin binding protein 1	4.15764	P	84.4	9.53571	P	293.7	202260_s_at	9q34.1	9		syntaxin binding protein 1 isoform a		implicated in vesicle trafficking and neurotransmitter release		RP11-56D16.3	GO:7412(axon target recognition); GO:15031(protein transport); GO:16188(synaptic vesicle maturation); GO:6904(vesicle docking during exocytosis); GO:16192(vesicle-mediated transport)	GO:5739(mitochondrion)	GO:5515(protein binding)	NM_003165	Hs.288229
2.292	AI431788	GSK3B	MRNA; cDNA DKFZp686L15210 (from clone DKFZp686L15210)	27.7389	P	563.1	63.5909	P	1958.6	226191_at	3	3					EST						Hs.593022
2.29	AI668799	CNTROB	Centrobin, centrosomal BRCA2 interacting protein	2.52217	P	51.2	5.77597	P	177.9	228633_s_at	17p13.1	17					EST						Hs.348012
2.29	NM_002923	G0S8	regulator of G-protein signalling 2, 24kDa	3.80296	P	77.2	8.70779	P	268.2	202388_at	1q31	1		regulator of G-protein signalling 2, 24kDa		regulator of G-protein signalling		GeneID:5997; HGNC:9998; HPRD:HPRD_02917; MIM:600861; GI:4506517; CCDS:CCDS1377.1	GO:7049(cell cycle); GO:9968(negative regulation of signal transduction); GO:8277(regulation of G-protein coupled receptor protein signaling pathway); GO:7169(transmembrane receptor protein tyrosine kinase signaling pathway)		GO:5096(GTPase activator activity); GO:5516(calmodulin binding); GO:4871(signal transducer activity)	NM_002923	Hs.78944
2.287	BF516341		Transcribed locus	1.57143	P	31.9	3.59416	P	110.7	242486_at	15	15					EST						Hs.678735
2.283	N22849		CDNA FLJ42315 fis, clone TRACH2019661	1.64532	P	33.4	3.75649	P	115.7	230300_at	1	1					EST						Hs.586550
2.283	AA911739	SCLY	Selenocysteine lyase	2.34975	P	47.7	5.36364	P	165.2	59705_at	2q37.3	2					EST						Hs.512606
2.282	AV725328	PRNP	Prion protein (p27-30) (Creutzfeldt-Jakob disease, Gerstmann-Strausler-Scheinker syndrome, fatal familial insomnia)	54.9212	P	1114.9	125.347	P	3860.7	215707_s_at	20p13	20					EST						Hs.472010
2.282	BF508705	PPP1R9B	Protein phosphatase 1, regulatory (inhibitor) subunit 9B	3.19704	P	64.9	7.29545	P	224.7	225124_at	17q21.33	17					EST						Hs.514323
2.282	Z95118	ZNF259P; 354J5	Human DNA sequence from clone RP3-354J5 on chromosome 6q21-22, complete sequence.	5.3202	P	108	12.1396	P	373.9	217185_s_at	6q21-q22	6					HTG
2.281	BG036203	LOC203547	Hypothetical protein LOC203547	2.71429	P	55.1	6.19156	P	190.7	242474_s_at	Xq28	23					EST						Hs.58633
2.281	AB007922	FLJ23066	vacuolar protein sorting 13 homolog D (S. cerevisiae)	1.69951	A	34.5	3.87662	M	119.4	212326_at	1p36.22	1		KIAA0453 protein				GI:34328012	GO:8104(protein localization)			NM_015378	Hs.439381
2.279	NM_031308	EPIPL; EPIPL1	epiplakin 1	5.10345	P	103.6	11.6331	P	358.3	208156_x_at	8q24.3	8		epiplakin 1				GeneID:83481; HGNC:15577; HPRD:HPRD_06500; MIM:607553; GI:13876386	GO:8150(biological_process)	GO:5856(cytoskeleton)	GO:5515(protein binding); GO:5198(structural molecule activity)	NM_031308	Hs.200412
2.279	AF123570	ACN; SCH; BANF	neurofibromin 2 (bilateral acoustic neuroma)	2.96059	P	60.1	6.74675	P	207.8	211017_s_at	22q12.2	22		neurofibromatosis type 2 protein isoform Mer150	Meningioma, NF2-related, somatic; Neurofibromatosis, type 2; Schwannomatosis			GI:5730868	GO:7049(cell cycle); GO:8285(negative regulation of cell proliferation); GO:45786(negative regulation of progression through cell cycle); GO:7605(sensory perception of sound)	GO:5737(cytoplasm); GO:5856(cytoskeleton); GO:5634(nucleus); GO:5886(plasma membrane)	GO:8092(cytoskeletal protein binding); GO:5198(structural molecule activity)	NM_000268; NM_016418; NM_181825; NM_181826; NM_181827; NM_181828; NM_181829; NM_181830; NM_181831; NM_181832; NM_181833; NM_181834; NM_181835	Hs.902
2.279	AI655996	SF3A1	Splicing factor 3a, subunit 1, 120kDa	5.52709	P	112.2	12.5942	P	387.9	227516_at	22q12.2	22					EST						Hs.406277
2.278	U40490	MGC126502; MGC126503	nicotinamide nucleotide transhydrogenase	14.3251	P	290.8	32.6299	P	1005	202783_at	5p13.1-cen	5		nicotinamide nucleotide transhydrogenase				hCG_17428	GO:6118(electron transport); GO:15992(proton transport); GO:6099(tricarboxylic acid cycle)	GO:16021(integral to membrane); GO:16020(membrane); GO:5746(mitochondrial respiratory chain); GO:5739(mitochondrion)	GO:51287(NAD binding); GO:8750(NAD(P)+ transhydrogenase (AB-specific) activity); GO:3957(NAD(P)+ transhydrogenase (B-specific) activity); GO:50661(NADP binding); GO:16491(oxidoreductase activity)	NM_012343; NM_182977	Hs.482043
2.277	NM_003088	SNL; p55; FLJ38511	fascin homolog 1, actin-bundling protein (Strongylocentrotus purpuratus)	32.8768	P	667.4	74.8442	P	2305.2	201564_s_at	7p22	7		fascin 1				GeneID:6624; HGNC:11148; HPRD:HPRD_04068; MIM:602689; GI:4507115; CCDS:CCDS5342.1	GO:30036(actin cytoskeleton organization and biogenesis); GO:51017(actin filament bundle formation); GO:8283(cell proliferation)	GO:15629(actin cytoskeleton); GO:30175(filopodium)	GO:51015(actin filament binding); GO:30674(protein binding, bridging)	NM_003088	Hs.118400
2.275	H41167	GM2A	GM2 ganglioside activator	12.4877	P	253.5	28.4123	P	875.1	1559776_at	5q31.3-q33.1	5					EST						Hs.483873
2.275	AI669535	LOC729680	Hypothetical protein LOC729680	10.0985	P	205	22.9708	P	707.5	228977_at	13q12.11	13					EST						Hs.130652
2.271	BF435852	ACOX1	Acyl-Coenzyme A oxidase 1, palmitoyl	2.38424	P	48.4	5.41558	P	166.8	227962_at	17q24	17					EST						Hs.464137
2.27	AA772285	VDR	Vitamin D (1,25- dihydroxyvitamin D3) receptor	4.5468	P	92.3	10.3214	P	317.9	204255_s_at	12q13.11	12					EST						Hs.524368
2.269	AV681975	SNX13	Transcribed locus	7.29064	P	148	16.5422	P	509.5	227031_at	7	7					EST						Hs.487648
2.266	AL563236	C1orf21	Chromosome 1 open reading frame 21	3.95567	A	80.3	8.96429	P	276.1	223125_s_at	1q25	1					EST						Hs.497159
2.266	AI356398	ZFP36L2	Zinc finger protein 36, C3H type-like 2	3.50739	M	71.2	7.94805	P	244.8	201367_s_at	2p22.3-p21	2					EST						Hs.503093
2.265	NM_002103	GSY; GYS	glycogen synthase 1 (muscle)	4.9064	P	99.6	11.1136	P	342.3	201673_s_at	19q13.3	19	2.4.1.11	glycogen synthase 1 (muscle)	Diabetes mellitus, noninsulin-dependent			GeneID:2997; HGNC:4706; HPRD:HPRD_00721; MIM:138570; GI:31542868; CCDS:CCDS12747.1	GO:5978(glycogen biosynthetic process)		GO:4373(glycogen (starch) synthase activity); GO:5515(protein binding); GO:16757(transferase activity, transferring glycosyl groups)	NM_002103	Hs.386225
2.264	AA142929	LYSMD4	LysM, putative peptidoglycan-binding, domain containing 4	4.37438	P	88.8	9.9026	P	305	212535_at	15q26.3	15					EST						Hs.562568
2.264	NM_032237	FLJ23356; MGC126597	hypothetical protein FLJ23356	1.68966	P	34.3	3.82468	P	117.8	1553246_a_at	8p11.21	8		hypothetical protein LOC84197				GeneID:84197; HPRD:HPRD_08668; GI:14149946; CCDS:CCDS6141.1	GO:6468(protein amino acid phosphorylation)	GO:16021(integral to membrane); GO:16020(membrane)	GO:5524(ATP binding); GO:166(nucleotide binding); GO:4672(protein kinase activity)	NM_032237	Hs.491646
2.262	NM_016447	VAM1; p55T; PALS2; VAM-1	membrane protein, palmitoylated 6 (MAGUK p55 subfamily member 6)	4.29557	P	87.2	9.71753	P	299.3	205429_s_at	7p15	7		membrane protein, palmitoylated 6				GeneID:51678; HGNC:18167; HPRD:HPRD_09509; MIM:606959; GI:21361598; CCDS:CCDS5388.1	GO:6461(protein complex assembly)	GO:5886(plasma membrane)	GO:5515(protein binding)	NM_016447	Hs.533355
2.261	NM_004176	SREBP1	sterol regulatory element binding transcription factor 1	8.73892	P	177.4	19.7565	P	608.5	202308_at	17p11.2	17		sterol regulatory element binding transcription factor 1 isoform b				GeneID:6720; HGNC:11289; HPRD:HPRD_01701; MIM:184756; GI:22547195; CCDS:CCDS11189.1	GO:9267(cellular response to starvation); GO:8203(cholesterol metabolic process); GO:6629(lipid metabolic process); GO:45449(regulation of transcription); GO:6357(regulation of transcription from RNA polymerase II promoter); GO:8202(steroid metabolic process)	GO:5783(endoplasmic reticulum); GO:5789(endoplasmic reticulum membrane); GO:16021(integral to membrane); GO:16020(membrane); GO:5635(nuclear envelope); GO:5634(nucleus)	GO:3702(RNA polymerase II transcription factor activity); GO:32810(sterol response element binding); GO:3700(transcription factor activity); GO:30528(transcription regulator activity)	NM_004176	Hs.592123
2.261	AL133035	CAL; FBLP1; FBLP-1; DKFZp434G171; RP11-169K16.5	filamin binding LIM protein 1	11.532	P	234.1	26.0682	P	802.9	225258_at	1p36.21	1		hypothetical protein				GI:6453440; GOA:Q8WUP2; HGNC:24686; UniProtKB/Swiss-Prot:Q8WUP2	GO:7155(cell adhesion); GO:8360(regulation of cell shape)	GO:5856(cytoskeleton)	GO:46872(metal ion binding); GO:5515(protein binding); GO:8270(zinc ion binding)	NM_017556	Hs.530101
2.26	NM_016448	CDT2; RAMP; DCAF2; L2DTL	denticleless homolog (Drosophila)	34	P	690.2	76.8312	P	2366.4	218585_s_at	1q32.1-q32.2	1		denticleless homolog				GeneID:51514; HGNC:30288; HPRD:HPRD_17952; MIM:610617; GI:7705576; CCDS:CCDS1502.1	GO:6260(DNA replication); GO:6974(response to DNA damage stimulus); GO:6512(ubiquitin cycle)	GO:5634(nucleus)	GO:5515(protein binding)	NM_016448	Hs.656473
2.259	NM_003688	LIN2	calcium/calmodulin-dependent serine protein kinase (MAGUK family)	2.03941	P	41.4	4.60714	P	141.9	207620_s_at	Xp11.4	23		calcium/calmodulin-dependent serine protein kinase (MAGUK family)				RP11-540L11.1	GO:7155(cell adhesion); GO:6468(protein amino acid phosphorylation)	GO:15629(actin cytoskeleton); GO:5634(nucleus); GO:5886(plasma membrane)	GO:5524(ATP binding); GO:5516(calmodulin binding); GO:4385(guanylate kinase activity); GO:16301(kinase activity); GO:287(magnesium ion binding); GO:166(nucleotide binding); GO:5515(protein binding); GO:4674(protein serine/threonine kinase activity); GO:16740(transferase activity)	NM_003688	Hs.495984
2.256	NM_021643	TRB2; GS3955	tribbles homolog 2 (Drosophila)	3.42365	P	69.5	7.72403	P	237.9	202478_at	2p25.1-p24.3	2		tribbles homolog 2				GeneID:28951; HGNC:30809; HPRD:HPRD_18224; GI:11056054; CCDS:CCDS1683.1	GO:6468(protein amino acid phosphorylation); GO:43405(regulation of MAPK activity)	GO:5737(cytoplasm)	GO:5524(ATP binding); GO:166(nucleotide binding); GO:5515(protein binding); GO:4672(protein kinase activity); GO:4860(protein kinase inhibitor activity)	NM_021643	Hs.652175
2.256	AW194729	TXNL4B	Thioredoxin-like 4B	3.03941	P	61.7	6.85714	P	211.2	222748_s_at	16q22.3	16					EST						Hs.134406
2.256	AF275945	EVA; MPZL2	epithelial V-like antigen 1	9.10345	P	184.8	20.5357	P	632.5	203780_at	11q24	11		epithelial V-like antigen 1				GI:9392653	GO:9653(anatomical structure morphogenesis); GO:7155(cell adhesion); GO:7156(homophilic cell adhesion)	GO:5856(cytoskeleton); GO:16021(integral to membrane); GO:16020(membrane)	GO:5515(protein binding)	NM_005797; NM_144765	Hs.116651
2.255	AL563613		Full-length cDNA clone CS0DD009YD14 of Neuroblastoma Cot 50-normalized of Homo sapiens (human)	4.76355	P	96.7	10.7403	P	330.8	226532_at	1	1					EST						Hs.654880
2.254	NM_014904	nRip11; KIAA0941; Rab11-FIP2	RAB11 family interacting protein 2 (class I)	2.54187	P	51.6	5.73052	P	176.5	203884_s_at	10q26.11	10		RAB11 family interacting protein 2 (class I)				GeneID:22841; HGNC:29152; HPRD:HPRD_10548; MIM:608599; GI:7662394; CCDS:CCDS7602.1	GO:15031(protein transport)			NM_014904	Hs.173656
2.254	AF181995	FAF; MGC126856	Fanconi anemia, complementation group F	3.29064	P	66.8	7.41558	P	228.4	222713_s_at	11p15	11		Fanconi anemia, complementation group F	Fanconi anemia, complementation group F			GI:6715137	GO:6281(DNA repair); GO:8150(biological_process)	GO:5575(cellular_component); GO:5634(nucleus)	GO:3674(molecular_function); GO:5515(protein binding)	NM_022725	Hs.632151
2.25	BF033242	CES2	Carboxylesterase 2 (intestine, liver)	5.42365	P	110.1	12.2045	P	375.9	209667_at	16q22.1	16					EST						Hs.282975
2.249	NM_002182	IL1R3; FLJ37788; IL-1RAcP	interleukin 1 receptor accessory protein	28.3202	P	574.9	63.698	P	1961.9	205227_at	3q28	3		interleukin 1 receptor accessory protein isoform 1				GeneID:3556; HGNC:5995; HPRD:HPRD_04021; MIM:602626; GI:4504661; CCDS:CCDS3298.1	GO:6955(immune response); GO:6954(inflammatory response); GO:6461(protein complex assembly)	GO:5887(integral to plasma membrane); GO:16020(membrane)	GO:4908(interleukin-1 receptor activity); GO:5515(protein binding); GO:4888(transmembrane receptor activity)	NM_002182; NM_134470	Hs.478673
2.248	AB006572	RMP	Homo sapiens RMP mRNA for RPB5 meidating protein, complete cds.	11.3448	P	230.3	25.5032	P	785.5	211563_s_at		0		RPB5 meidating protein			RMP; RPB5 meidating protein	GI:3970833
2.245	NM_003810	TL2; APO2L; CD253; TRAIL; Apo-2L	tumor necrosis factor (ligand) superfamily, member 10	6.82759	P	138.6	15.3279	P	472.1	202688_at	3q26	3		tumor necrosis factor (ligand) superfamily, member 10				GeneID:8743; HGNC:11925; HPRD:HPRD_04670; MIM:603598; GI:4507593; CCDS:CCDS3219.1	GO:6915(apoptosis); GO:7267(cell-cell signaling); GO:6955(immune response); GO:6917(induction of apoptosis); GO:43123(positive regulation of I-kappaB kinase/NF-kappaB cascade); GO:7165(signal transduction)	GO:5615(extracellular space); GO:5887(integral to plasma membrane); GO:16020(membrane); GO:5625(soluble fraction)	GO:5125(cytokine activity); GO:46872(metal ion binding); GO:4871(signal transducer activity); GO:5164(tumor necrosis factor receptor binding); GO:8270(zinc ion binding)	NM_003810	Hs.478275
2.245	W44578	LOC55831	Transcribed locus	2.76847	P	56.2	6.21429	P	191.4	228775_at	3	3					EST						Hs.633578
2.242	BM463827	ZNF12	Zinc finger protein 12	6.44335	P	130.8	14.4448	P	444.9	1559881_s_at	7p22.1	7					EST						Hs.431471
2.241	AB018322	FLJ42680; DKFZp686M0169	transmembrane and coiled-coil domain family 1	2.34975	P	47.7	5.26623	P	162.2	213352_at	3q21.3	3		KIAA0779 protein				GI:3882279		GO:16021(integral to membrane); GO:16020(membrane)		NM_015008	Hs.477547
2.241	NM_002598	RP8; ZMYND7; MGC12347	programmed cell death 2	4.54187	P	92.2	10.1786	P	313.5	204025_s_at	6q27	6		programmed cell death 2 isoform 1				GeneID:5134; HGNC:8762; HPRD:HPRD_02922; MIM:600866; GI:21735592; CCDS:CCDS5316.1	GO:6915(apoptosis)	GO:5737(cytoplasm); GO:5634(nucleus)	GO:3677(DNA binding); GO:46872(metal ion binding); GO:5515(protein binding); GO:8270(zinc ion binding)	NM_002598; NM_144781	Hs.367900
2.241	AL573201	ENDOD1	Endonuclease domain containing 1	5.53695	P	112.4	12.4058	P	382.1	212570_at	11q21	11					EST						Hs.167115
2.24	NM_013346	MGC118982; MGC118983	sorting nexin 12	2.36946	P	48.1	5.30844	P	163.5	231723_at	Xq13.1	23		sorting nexin 12				GeneID:29934; HGNC:14976; HPRD:HPRD_06719; GI:23111030; CCDS:CCDS14405.1	GO:7154(cell communication); GO:15031(protein transport)		GO:35091(phosphoinositide binding); GO:5515(protein binding)	NM_013346	Hs.260750
2.238	NM_023112	OTB2; OTU2; MGC3102; FLJ21916; C14orf137	OTU domain, ubiquitin aldehyde binding 2	1.57143	P	31.9	3.51623	P	108.3	219369_s_at	14q32.13	14		OTU domain, ubiquitin aldehyde binding 2				GeneID:78990; HGNC:20351; HPRD:HPRD_07620; MIM:608338; GI:12962939; CCDS:CCDS9917.1	GO:6512(ubiquitin cycle)		GO:8234(cysteine-type peptidase activity)	NM_023112	Hs.278815
2.237	AI768723	UBE2B	Ubiquitin-conjugating enzyme E2B (RAD6 homolog)	5.61084	P	113.9	12.5519	P	386.6	202334_s_at	5q23-q31	5					EST						Hs.644421
2.236	AV741657	AOF2	Transcribed locus, strongly similar to NP_598633.1 oxidase (flavin containing) domain 2 [Mus musculus]	3.51232	A	71.3	7.8539	P	241.9	221831_at	1	1					EST						Hs.633089
2.236	NM_024814	HAKAI; RNF188; FLJ23109; MGC163401; MGC163403	Cas-Br-M (murine) ecotropic retroviral transforming sequence-like 1	1.74384	P	35.4	3.89935	P	120.1	220018_at	7q22.3	7		Cas-Br-M (murine) ecotropic retroviral transforming sequence-like 1				GeneID:79872; HGNC:21225; HPRD:HPRD_07590; MIM:606872; GI:13376204; CCDS:CCDS5747.1	GO:6512(ubiquitin cycle)	GO:5622(intracellular)	GO:16874(ligase activity); GO:46872(metal ion binding); GO:3676(nucleic acid binding); GO:5515(protein binding); GO:8270(zinc ion binding)	NM_024814	Hs.592271
2.236	AA043348	HSPA4	Heat shock 70kDa protein 4	7.69458	P	156.2	17.2045	P	529.9	208814_at	5q31.1-q31.2	5					EST						Hs.90093
2.234	NM_006394			2.69458	P	54.7	6.01948	P	185.4	221127_s_at		0
2.233	NM_004417	HVH1; MKP1; CL100; MKP-1; PTPN10	dual specificity phosphatase 1	3.37931	P	68.6	7.54545	P	232.4	201041_s_at	5q34	5	3.1.3.48	dual specificity phosphatase 1				GeneID:1843; HGNC:3064; HPRD:HPRD_02835; MIM:600714; GI:4758204; CCDS:CCDS4380.1	GO:7049(cell cycle); GO:6470(protein amino acid dephosphorylation); GO:6979(response to oxidative stress)		GO:17017(MAP kinase phosphatase activity); GO:16787(hydrolase activity); GO:4726(non-membrane spanning protein tyrosine phosphatase activity); GO:5515(protein binding)	NM_004417	Hs.171695
2.233	AV703462	RALA	Transcribed locus	14.6897	P	298.2	32.7987	P	1010.2	224880_at	7	7					EST						Hs.644968
2.233	AI261321	FAM82A	Family with sequence similarity 82, member A	1.97044	P	40	4.39935	P	135.5	235349_at	2p22.2	2					EST						Hs.591566
2.232	AI525402	LPHN1	Latrophilin 1	3.05911	P	62.1	6.82792	P	210.3	47560_at	19p13.2	19					EST						Hs.654658
2.232	U25147	CTP; SLC20A3	solute carrier family 25 (mitochondrial carrier; citrate transporter), member 1	5.15764	P	104.7	11.5097	P	354.5	210010_s_at	22q11.21	22		citrate transporter protein				GI:950004	GO:6843(mitochondrial citrate transport); GO:6810(transport)	GO:16021(integral to membrane); GO:16020(membrane); GO:5743(mitochondrial inner membrane); GO:5739(mitochondrion)	GO:15137(citrate transporter activity); GO:5515(protein binding); GO:5215(transporter activity)	NM_005984	Hs.111024
2.229	AW075105	CDT1	Chromatin licensing and DNA replication factor 1	8.00493	P	162.5	17.8409	P	549.5	228868_x_at	16q24.3	16					EST						Hs.122908
2.228	AU145890	FOXC1	Transcribed locus	2.30049	P	46.7	5.12662	P	157.9	213260_at	6	6					EST						Hs.652499
2.228	BE855765	RGMB	RGM domain family, member B	14.5813	P	296	32.4935	P	1000.8	226989_at	5q21.1	5					EST						Hs.526902
2.228	AA115278	KCTD1	Potassium channel tetramerisation domain containing 1	5.43842	P	110.4	12.1169	P	373.2	226246_at	18q11.2	18					EST						Hs.526630
2.228	AB017493	GBF; ZF9; BCD1; CPBP; PAC1; ST12; COPEB; DKFZp686N0199	Kruppel-like factor 6	4.82266	P	97.9	10.7435	P	330.9	208961_s_at	10p15	10		DNA-binding zinc finger(GBF)	Gastric cancer, somatic; Prostate cancer, somatic		DNA-binding zinc finger(GBF)	RP11-184A2.1	GO:30183(B cell differentiation); GO:8150(biological_process); GO:16049(cell growth); GO:6355(regulation of transcription, DNA-dependent); GO:6350(transcription)	GO:5575(cellular_component); GO:5622(intracellular); GO:5634(nucleus)	GO:3677(DNA binding); GO:46872(metal ion binding); GO:3674(molecular_function); GO:3676(nucleic acid binding); GO:16563(transcriptional activator activity); GO:8270(zinc ion binding)	NM_001300	Hs.4055
2.227	AA632295	STON2	Stonin 2	16.67	P	338.4	37.1299	P	1143.6	227461_at	14q31.1	14					EST						Hs.14248
2.227	AI097560		Transcribed locus	11.1724	P	226.8	24.8831	P	766.4	239346_at	12	12					EST						Hs.660472
2.227	BG249246		602361688F1 NIH_MGC_89 Homo sapiens cDNA clone IMAGE:4470380 5', mRNA sequence.	3.25123	P	66	7.24026	P	223	1558699_a_at		0					EST
2.226	NM_017645	MGC102696; MGC138798; MGC138799; RP11-296P7.3	family with sequence similarity 29, member A	5.33005	P	108.2	11.8669	P	365.5	218602_s_at	9p22.1	9		hypothetical protein LOC54801				GeneID:54801; HGNC:25948; HPRD:HPRD_13302; GI:31377562; CCDS:CCDS6489.1				NM_017645	Hs.533468
2.226	BF511276	AKAP12	A kinase (PRKA) anchor protein (gravin) 12	6.19212	P	125.7	13.7857	P	424.6	227529_s_at	6q24-q25	6					EST						Hs.371240
2.226	AL080081	MDG1; ERdj4; MST049; MSTP049; DKFZP564F1862	DnaJ (Hsp40) homolog, subfamily B, member 9	4.40887	P	89.5	9.81494	P	302.3	202842_s_at	7q31	7		hypothetical protein			HTC	GI:5262494; GOA:Q9UBS3; HGNC:6968; InterPro:IPR001623; InterPro:IPR003095; PDB:2CTR; UniProtKB/Swiss-Prot:Q9UBS3	GO:6457(protein folding)	GO:5737(cytoplasm); GO:5783(endoplasmic reticulum); GO:5730(nucleolus); GO:5634(nucleus)	GO:30188(chaperone regulator activity); GO:31072(heat shock protein binding); GO:51082(unfolded protein binding)	NM_012328	Hs.6790
2.225	AK055204	C6orf143; FLJ30642; MGC126677; MGC138480	family with sequence similarity 83, member B	6.00493	P	121.9	13.3636	P	411.6	1563900_at	6p12.1	6					FLI_CDNA; oligo capping; fis (full insert sequence)	GI:16549880					Hs.657974
2.225	N21390	SKAP2	Src kinase associated phosphoprotein 2	3.38916	P	68.8	7.54221	P	232.3	225639_at	7p21-p15	7					EST						Hs.200770
2.225	AI133137	C20orf108	Chromosome 20 open reading frame 108	3.55172	P	72.1	7.9026	P	243.4	224693_at	20q13.2	20					EST						Hs.143736
2.223	NM_001153	ANX4; PIG28; MGC75105; DKFZp686H02120	annexin A4	6.63547	P	134.7	14.7532	P	454.4	201302_at	2p13	2		annexin IV				GeneID:307; HGNC:542; HPRD:HPRD_00112; MIM:106491; GI:4502105; CCDS:CCDS1894.1	GO:6916(anti-apoptosis); GO:50819(negative regulation of coagulation); GO:7165(signal transduction)	GO:5737(cytoplasm)	GO:5509(calcium ion binding); GO:5544(calcium-dependent phospholipid binding); GO:4859(phospholipase inhibitor activity)	NM_001153	Hs.422986
2.223	L00634	FPTA; PGGT1A; MGC99680	farnesyltransferase, CAAX box, alpha	16.4384	P	333.7	36.5487	P	1125.7	209471_s_at	8p11	8	2.5.1.-	farnesyl-protein transferase alpha-subunit			farnesyl-protein transferase; farnesyl-protein transferase alpha-subunit	GI:292031	GO:18347(protein amino acid farnesylation); GO:18348(protein amino acid geranylgeranylation); GO:7179(transforming growth factor beta receptor signaling pathway)	GO:5737(cytoplasm)	GO:4662(CAAX-protein geranylgeranyltransferase activity); GO:5515(protein binding); GO:4660(protein farnesyltransferase activity); GO:16740(transferase activity)	NM_002027	Hs.370312
2.223	NM_014150			2.41872	P	49.1	5.37662	P	165.6	220473_s_at		0
2.222	N98595	PRICKLE1	zb85f05.s1 Soares_senescent_fibroblasts_NbHSF Homo sapiens cDNA clone IMAGE:310401 3', mRNA sequence.	6.23645	P	126.6	13.8604	P	426.9	226065_at	12q12	12					EST						Hs.524348
2.222	BF347089	TIMP3	TIMP metallopeptidase inhibitor 3 (Sorsby fundus dystrophy, pseudoinflammatory)	5.62069	P	114.1	12.4903	P	384.7	201147_s_at	22q12.1	22					EST						Hs.644633
2.219	AA046411	APPBP2	Amyloid beta precursor protein (cytoplasmic tail) binding protein 2	2.74384	P	55.7	6.08766	P	187.5	202630_at	17q21-q23	17					EST						Hs.84084
2.218	BC003573	SS; SQS; DGPT; ERG9	farnesyl-diphosphate farnesyltransferase 1	22.0197	P	447	48.8507	P	1504.6	210950_s_at	8p23.1-p22	8	2.5.1.21	farnesyl-diphosphate farnesyltransferase 1			MGC	GeneID:2222; HGNC:3629; MIM:184420; GI:13097747	GO:6695(cholesterol biosynthetic process); GO:8299(isoprenoid biosynthetic process)	GO:5783(endoplasmic reticulum); GO:16021(integral to membrane); GO:16020(membrane)	GO:4310(farnesyl-diphosphate farnesyltransferase activity); GO:287(magnesium ion binding); GO:16491(oxidoreductase activity); GO:5515(protein binding); GO:16740(transferase activity)	NM_004462	Hs.593928
2.218	AI953008	RP13-15M17.2	Hypothetical protein LOC199953	5.31034	P	107.8	11.776	P	362.7	228671_at	1p36.22	1					EST						Hs.632365
2.216	BC009580	E1k; OGDC; AKGDH	oxoglutarate (alpha-ketoglutarate) dehydrogenase (lipoamide)	7.90148	P	160.4	17.513	P	539.4	1554152_a_at	7p14-p13	7	1.2.4.2	oxoglutarate (alpha-ketoglutarate) dehydrogenase (lipoamide)	Alpha-ketoglutarate dehydrogenase deficiency			GeneID:4967; HGNC:8124; MIM:203740; GI:16307009	GO:6091(generation of precursor metabolites and energy); GO:6096(glycolysis); GO:8152(metabolic process)	GO:9353(mitochondrial oxoglutarate dehydrogenase complex); GO:5739(mitochondrion)	GO:16491(oxidoreductase activity); GO:16624(oxidoreductase activity, acting on the aldehyde or oxo group of donors, disulfide as acceptor); GO:4591(oxoglutarate dehydrogenase (succinyl-transferring) activity); GO:30976(thiamin pyrophosphate binding)	NM_002541	Hs.488181
2.215	AB037776	Nrt1; IGSF9A; FP18798; KIAA1355	immunoglobulin superfamily, member 9	3.85714	P	78.3	8.54546	P	263.2	229276_at	1q22-q23	1		KIAA1355 protein				GI:7243091				NM_020789	Hs.591472
2.215	AW104373	DHFRL1	Dihydrofolate reductase-like 1	1.78818	P	36.3	3.96104	P	122	235675_at	3q11.2	3					EST						Hs.448003
2.215	BE857425	BHLHB3	Basic helix-loop-helix domain containing, class B, 3	1.74877	M	35.5	3.87338	P	119.3	221530_s_at	12p11.23-p12.1	12					EST						Hs.177841
2.215	NM_003589	CUL4A	cullin 4A	14.6601	P	297.6	32.4675	P	1000	201424_s_at	13q34	13		cullin 4A isoform 2				GeneID:8451; HGNC:2554; HPRD:HPRD_07218; MIM:603137; GI:11140811; CCDS:CCDS9533.1	GO:6281(DNA repair); GO:82(G1/S transition of mitotic cell cycle); GO:7049(cell cycle); GO:7050(cell cycle arrest); GO:8629(induction of apoptosis by intracellular signals); GO:8285(negative regulation of cell proliferation); GO:6512(ubiquitin cycle)		GO:5515(protein binding)	NM_003589	Hs.339735
2.213	AF019888	ARC20; p20-Arc; MGC13544	actin related protein 2/3 complex, subunit 4, 20kDa	8.82759	P	179.2	19.5357	P	601.7	211672_s_at	3p25.3	3		Arp2/3 complex 20 kDa subunit				GI:2444287	GO:30041(actin filament polymerization); GO:45010(actin nucleation)	GO:5885(Arp2/3 protein complex); GO:5856(cytoskeleton)	GO:51015(actin filament binding); GO:30674(protein binding, bridging); GO:5200(structural constituent of cytoskeleton)	NM_005718	Hs.323342
2.213	BC006135	PYM; MGC13064	within bgcn homolog (Drosophila)	3.28079	P	66.6	7.25974	P	223.6	224465_s_at	12q13.2	12		within bgcn homolog (Drosophila)			MGC	GeneID:84305; HGNC:30258; GI:13544000				NM_032345	Hs.505687
2.212	N51708		MRNA from chromosome 5q21-22, clone:843Ex	2.82759	P	57.4	6.25325	P	192.6	213930_at	5	5					EST						Hs.483127
2.212	AU157049	LOC153346	Hypothetical protein LOC153346	2.60591	P	52.9	5.76299	P	177.5	232181_at	5q33.1	5					EST						Hs.483816
2.211	D87466	FLJ42355; KIAA0276	DCN1, defective in cullin neddylation 1, domain containing 4 (S. cerevisiae)	5.68473	P	115.4	12.5714	P	387.2	212855_at	4q12	4		KIAA0276 protein			KIAA0276	GI:1665817		GO:5634(nucleus)		NM_015115	Hs.605388
2.211	AI743085	RIPK1	Receptor (TNFRSF)-interacting serine-threonine kinase 1	4.85714	P	98.6	10.7403	P	330.8	226551_at	6p25.2	6					EST						Hs.519842
2.211	AI348094	TBC1D9	TBC1 domain family, member 9 (with GRAM domain)	3.13793	P	63.7	6.93831	P	213.7	212956_at	4q31.21	4					EST						Hs.480819
2.21	BG231646	MICALCL	MICAL C-terminal like	4.14778	P	84.2	9.16559	P	282.3	243611_at	11p15.3	11					EST						Hs.128196
2.209	AA004579	TAF1B	TATA box binding protein (TBP)-associated factor, RNA polymerase I, B, 63kDa	1.96059	P	39.8	4.33117	P	133.4	214690_at	2p25	2					EST						Hs.654508
2.209	AU145019	FRMD4B	FERM domain containing 4B	5.12315	P	104	11.3149	P	348.5	213056_at	3p14.1	3					EST						Hs.371681
2.206	AB047006	MBLR; RNF134; MGC15678; MGC17541	polycomb group ring finger 6	5.36453	P	108.9	11.8344	P	364.5	224326_s_at	10q24.33	10		ring finger protein 134				GI:13537206	GO:16481(negative regulation of transcription); GO:74(regulation of progression through cell cycle); GO:6355(regulation of transcription, DNA-dependent); GO:6350(transcription)	GO:31519(PcG protein complex); GO:5634(nucleus)	GO:46872(metal ion binding); GO:5515(protein binding); GO:3700(transcription factor activity); GO:8270(zinc ion binding)	NM_032154	Hs.335808
2.206	BF509230	VANGL1	Vang-like 1 (van gogh, Drosophila)	1.52217	P	30.9	3.35714	P	103.4	229134_at	1p11-p13.1	1					EST						Hs.515130
2.205	AL162074	CEP4; BORG4; MGC3740; KAIA1777; MGC17125	CDC42 effector protein (Rho GTPase binding) 4	3.23645	P	65.7	7.13636	P	219.8	214721_x_at	17q24-q25	17		binder of Rho GTPases 4			HTC	GI:7328154; TrEMBL:Q9NSK2	GO:7266(Rho protein signal transduction); GO:31274(positive regulation of pseudopodium formation); GO:8360(regulation of cell shape)	GO:5737(cytoplasm); GO:5856(cytoskeleton)	GO:17049(GTP-Rho binding); GO:5515(protein binding)	NM_012121	Hs.176479
2.205	AV727101		AV727101 HTC Homo sapiens cDNA clone HTCBGF05 5', mRNA sequence.	1.97044	P	40	4.34416	P	133.8	202221_s_at		0					EST
2.203	AI346026	PLEKHA1	Pleckstrin homology domain containing, family A (phosphoinositide binding specific) member 1	13.8325	P	280.8	30.474	P	938.6	226247_at	10q26.13	10					EST						Hs.693627
2.203	AI739005	SH3PXD2A	SH3 and PX domains 2A	2.50739	P	50.9	5.52273	P	170.1	213252_at	10q24.33	10					EST						Hs.594708
2.2	N73742		CDNA FLJ42287 fis, clone TLIVE2005866	2.50739	P	50.9	5.51623	P	169.9	235924_at	6	6					EST						Hs.587362
2.199	BE620832	CPEB4	Cytoplasmic polyadenylation element binding protein 4	2.23645	P	45.4	4.91883	P	151.5	224831_at	5q21	5					EST						Hs.127126
2.198	AI970090	M-RIP	Myosin phosphatase-Rho interacting protein	2.12808	M	43.2	4.67857	A	144.1	231255_at	17p11.2	17					EST						Hs.462341
2.198	AV728606	LOC92482	Hypothetical protein LOC92482	2.10345	P	42.7	4.62338	P	142.4	228993_s_at	10q25.2	10					EST						Hs.651309
2.197	BF444916	FNDC3B	Fibronectin type III domain containing 3B	3.42365	P	69.5	7.52273	P	231.7	222693_at	3q26.31	3					EST						Hs.159430
2.197	AI765169	DDX46	DEAD (Asp-Glu-Ala-Asp) box polypeptide 46	6.14286	P	124.7	13.4968	P	415.7	228039_at	5q31.1	5					EST						Hs.533245
2.196	AI742077		Transcribed locus	2.28079	P	46.3	5.00974	P	154.3	235659_at	2	2					EST						Hs.164303
2.196	NM_001941	DSC; DSC1; DSC2; DSC4; CDHF3; HT-CP	desmocollin 3	18.3547	P	372.6	40.3117	P	1241.6	206033_s_at	18q12.1	18		desmocollin 3 isoform Dsc3a preproprotein				GeneID:1825; HGNC:3037; HPRD:HPRD_02604; MIM:600271; GI:148539846; CCDS:CCDS32810.1	GO:7155(cell adhesion); GO:7156(homophilic cell adhesion)	GO:5856(cytoskeleton); GO:16021(integral to membrane); GO:5911(intercellular junction); GO:5624(membrane fraction); GO:5886(plasma membrane)	GO:5509(calcium ion binding); GO:5515(protein binding)	NM_001941; NM_024423	Hs.41690
2.196	H28999	AFAP1L1	Actin filament associated protein 1-like 1	3.60591	P	73.2	7.91883	P	243.9	226955_at	5q33.1	5					EST						Hs.483793
2.195	AI683805		Transcribed locus	3.55172	P	72.1	7.79546	P	240.1	236488_s_at	15	15					EST						Hs.655480
2.195	AL031588			8.5468	P	173.5	18.7565	P	577.7	41660_at		0
2.194	NM_014171	HSPC139	cysteine-rich PDZ-binding protein	2.07882	P	42.2	4.56169	P	140.5	218643_s_at	2p21	2		postsynaptic protein CRIPT				GeneID:9419; HGNC:14312; HPRD:HPRD_05208; MIM:604594; GI:7661798; CCDS:CCDS1829.1				NM_014171	Hs.133998
2.193	M64571	MGC8617; DKFZp779A1753	microtubule-associated protein 4	12.7241	P	258.3	27.9026	P	859.4	243_g_at	3p21	3		microtubule-associated protein 4			microtubule-associated protein	GI:187383; GDB:G00-127-520	GO:7026(negative regulation of microtubule depolymerization)	GO:5874(microtubule); GO:5875(microtubule associated complex)	GO:5198(structural molecule activity)	NM_002375; NM_030884; NM_030885	Hs.517949
2.19	U59863	TRAF2; I-TRAF	TRAF family member-associated NFKB activator	5.37931	P	109.2	11.7825	P	362.9	209451_at	2q24-q31	2		I-TRAF				GI:1518018	GO:7249(I-kappaB kinase/NF-kappaB cascade); GO:7165(signal transduction)		GO:46872(metal ion binding); GO:5515(protein binding); GO:8270(zinc ion binding)	NM_004180; NM_133484	Hs.556496
2.19	N62196	ZNF367	Transcribed locus	19.33	P	392.4	42.3344	P	1303.9	229551_x_at	9	9					EST						Hs.597144
2.19	NM_014857	HHL; TBC1D18; RP1-102G20.1; DKFZp686E1450	RAB GTPase activating protein 1-like	4.39409	P	89.2	9.62338	P	296.4	203020_at	1q24	1		RAB GTPase activating protein 1-like isoform A				RP1-102G20.1	GO:32313(regulation of Rab GTPase activity)	GO:5622(intracellular)	GO:5097(Rab GTPase activator activity)	NM_014857	Hs.585378
2.19	AI962943	RECQL	RecQ protein-like (DNA helicase Q1-like)	23.1478	P	469.9	50.6851	P	1561.1	212918_at	12p12	12					EST						Hs.235069
2.189	NM_002589	BHPCDH; BH-Pcdh	protocadherin 7	19.532	P	396.5	42.763	P	1317.1	205534_at	4p15	4		protocadherin 7 isoform a precursor				GeneID:5099; HGNC:8659; HPRD:HPRD_04288; MIM:602988; GI:14589931; CCDS:CCDS33971.1	GO:7155(cell adhesion); GO:7156(homophilic cell adhesion)	GO:5887(integral to plasma membrane); GO:5886(plasma membrane)	GO:5509(calcium ion binding); GO:5515(protein binding)	NM_002589; NM_032456; NM_032457	Hs.570785
2.189	BF002130	TUBGCP2	Tubulin, gamma complex associated protein 2	4.66995	P	94.8	10.224	P	314.9	202476_s_at	10q26.3	10					EST						Hs.523370
2.189	NM_015703	CGI-96; BK126B4.3; MGC150422; MGC150423	CGI-96 protein	2.27094	P	46.1	4.97078	P	153.1	202938_x_at	22q13.2-q13.31	22		hypothetical protein LOC27341				CTA-126B4.3			GO:3723(RNA binding); GO:3676(nucleic acid binding)	NM_015703	Hs.534041
2.189	NM_017489	TRF; PIN2; TRF1; TRBF1; t-TRF1; FLJ41416; hTRF1-AS	telomeric repeat binding factor (NIMA-interacting) 1	9.05419	P	183.8	19.8182	P	610.4	203449_s_at	8q13	8		telomeric repeat binding factor 1 isoform 1				GeneID:7013; HGNC:11728; HPRD:HPRD_02975; MIM:600951; GI:9257246; CCDS:CCDS6211.1	GO:7049(cell cycle); GO:51301(cell division); GO:7067(mitosis); GO:45449(regulation of transcription); GO:7004(telomere maintenance via telomerase)	GO:5694(chromosome); GO:781(chromosome, telomeric region); GO:5634(nucleus)	GO:3677(DNA binding); GO:3691(double-stranded telomeric DNA binding); GO:42802(identical protein binding)	NM_003218; NM_017489	Hs.442707
2.188	AV725947	SRP46	Transcribed locus	2.87192	P	58.3	6.28247	P	193.5	228760_at	11	11					EST						Hs.595910
2.187	D83781	MGC150678; MGC150679	nucleoporin 160kDa	22.5764	P	458.3	49.3701	P	1520.6	212709_at	11p11.2	11		nuclear pore protein			KIAA0197	GI:1228045	GO:6406(mRNA export from nucleus); GO:6810(transport)	GO:5643(nuclear pore); GO:5634(nucleus)	GO:5487(nucleocytoplasmic transporter activity); GO:5515(protein binding)	NM_015231	Hs.643526
2.186	AA158731	TNS4	Tensin 4	12.7044	P	257.9	27.776	P	855.5	230398_at	17q21.2	17					EST						Hs.438292
2.186	BF444916	FNDC3B	Fibronectin type III domain containing 3B	5.47291	P	111.1	11.9643	P	368.5	222692_s_at	3q26.31	3					EST						Hs.159430
2.186	AI138934	AHCTF1	AT hook containing transcription factor 1	7.20197	P	146.2	15.7403	P	484.8	226115_at	1q44	1					EST						Hs.300887
2.185	AI653117	CD59	CD59 molecule, complement regulatory protein	5.10345	P	103.6	11.1494	P	343.4	228748_at	11p13	11					EST						Hs.278573
2.185	NM_014784	GTRAP48; KIAA0380; PDZ-RHOGEF; DKFZp667F1223	Rho guanine nucleotide exchange factor (GEF) 11	1.75369	P	35.6	3.83117	P	118	202914_s_at	1q21	1		Rho guanine nucleotide exchange factor (GEF) 11 isoform 1				GeneID:9826; HGNC:14580; HPRD:HPRD_09302; MIM:605708; GI:7662086; CCDS:CCDS1162.1	GO:7186(G-protein coupled receptor protein signaling pathway); GO:30036(actin cytoskeleton organization and biogenesis); GO:6928(cell motility); GO:910(cytokinesis); GO:30010(establishment of cell polarity); GO:45893(positive regulation of transcription, DNA-dependent); GO:35023(regulation of Rho protein signal transduction); GO:1558(regulation of cell growth); GO:6941(striated muscle contraction)	GO:5622(intracellular)	GO:5096(GTPase activator activity); GO:5089(Rho guanyl-nucleotide exchange factor activity); GO:5085(guanyl-nucleotide exchange factor activity); GO:5515(protein binding); GO:4871(signal transducer activity)	NM_014784; NM_198236	Hs.516954
2.184	AL356115			2.49261	P	50.6	5.4448	P	167.7	216823_at		0
2.184	AL353759			3.97537	P	80.7	8.68182	P	267.4	215071_s_at		0
2.183	AK026684	FLJ23031; MGC104248	coiled-coil domain containing 126	2.34975	P	47.7	5.12987	P	158	228087_at	7p15.3	7		alpha-1,3(6)-mannosylglycoprotein beta-1,6-N-acetyl-glucosaminyltransferase-like			FLI_CDNA; oligo capping; fis (full insert sequence)				GO:16740(transferase activity)	NM_138771	Hs.232296
2.183	AI953523	SIAH1	Seven in absentia homolog 1 (Drosophila)	2.17734	P	44.2	4.75325	P	146.4	202980_s_at	16q12	16					EST						Hs.693662
2.183	AF195530	SAMP; XPNPEP; XPNPEPL; XPNPEPL1	X-prolyl aminopeptidase (aminopeptidase P) 1, soluble	13.0542	P	265	28.4935	P	877.6	209045_at	10q25.3	10	3.4.11.9	soluble aminopeptidase P				RP11-451M19.1	GO:6600(creatine metabolic process); GO:6508(proteolysis)	GO:5737(cytoplasm)	GO:8451(X-Pro aminopeptidase activity); GO:4177(aminopeptidase activity); GO:16980(creatinase activity); GO:16787(hydrolase activity); GO:30145(manganese ion binding); GO:46872(metal ion binding); GO:8235(metalloexopeptidase activity)	NM_020383	Hs.390623
2.183	BE503381	KIAA0241	KIAA0241	1.88177	P	38.2	4.10714	P	126.5	212471_at	7p14.3	7					EST						Hs.128056
2.181	AL117598		MRNA; cDNA DKFZp564H1663 (from clone DKFZp564H1663)	1.73892	P	35.3	3.79221	P	116.8	231964_at	12	12											Hs.633204
2.181	AF113020	PRO2463; KIAA0410	nucleoporin like 1	5.58621	P	113.4	12.1818	P	375.2	225047_at	13q12.13	13		nucleoporin like 1			HTC	RP11-206I15.1	GO:6810(transport)	GO:5634(nucleus)	serine-type endopeptidase inhibitor activity	NM_014089	Hs.507537
2.181	AA702160	MGC16169	Hypothetical protein MGC16169	5.04434	P	102.4	11	P	338.8	226126_at	4q24	4					EST						Hs.292986
2.18	AA768884		nz82e07.s1 NCI_CGAP_GCB1 Homo sapiens cDNA clone IMAGE:1301988 3', mRNA sequence.	5.92118	P	120.2	12.9091	P	397.6	238604_at		0					EST
2.18	AA121502	HEG1	HEG homolog 1 (zebrafish)	2.11823	A	43	4.61688	P	142.2	212822_at	3q21.2	3					EST						Hs.477420
2.179	BF114947	RAPH1	Ras association (RalGDS/AF-6) and pleckstrin homology domains 1	3.27094	P	66.4	7.12662	P	219.5	225186_at	2q33	2					EST						Hs.471162
2.177	NM_004583	RABL; RAB5CL; MGC117217; MGC138857	RAB5C, member RAS oncogene family	14.0788	P	285.8	30.6558	P	944.2	201140_s_at	17q21.2	17		RAB5C, member RAS oncogene family isoform b				GeneID:5878; HGNC:9785; HPRD:HPRD_04947; MIM:604037; GI:41393545; CCDS:CCDS11419.1	GO:7032(endosome organization and biogenesis); GO:15031(protein transport); GO:30100(regulation of endocytosis); GO:7264(small GTPase mediated signal transduction)	GO:30139(endocytic vesicle)	GO:5525(GTP binding); GO:3924(GTPase activity); GO:166(nucleotide binding)	NM_004583; NM_201434	Hs.650382
2.177	NM_002589	BHPCDH; BH-Pcdh	protocadherin 7	7.59606	P	154.2	16.539	P	509.4	205535_s_at	4p15	4		protocadherin 7 isoform a precursor				GeneID:5099; HGNC:8659; HPRD:HPRD_04288; MIM:602988; GI:14589931; CCDS:CCDS33971.1	GO:7155(cell adhesion); GO:7156(homophilic cell adhesion)	GO:5887(integral to plasma membrane); GO:5886(plasma membrane)	GO:5509(calcium ion binding); GO:5515(protein binding)	NM_002589; NM_032456; NM_032457	Hs.570785
2.177	NM_021173	p12; POLDS	polymerase (DNA-directed), delta 4	5.0936	P	103.4	11.0877	P	341.5	202996_at	11q13	11		polymerase (DNA-directed), delta 4				GeneID:57804; HGNC:14106; HPRD:HPRD_17873; GI:47271454; CCDS:CCDS8158.1	GO:6260(DNA replication); GO:1938(positive regulation of endothelial cell proliferation)	GO:5634(nucleus)	GO:3891(delta DNA polymerase activity); GO:5515(protein binding); GO:16740(transferase activity)	NM_021173	Hs.523829
2.177	NM_024704	SNX23; KISC20ORF	chromosome 20 open reading frame 23	1.59606	P	32.4	3.47403	P	107	219570_at	20p11.23	20		kinesin-like motor protein C20orf23				RP5-971B4.1	GO:7154(cell communication); GO:7018(microtubule-based movement)	GO:5874(microtubule); GO:5875(microtubule associated complex)	GO:5524(ATP binding); GO:3777(microtubule motor activity); GO:166(nucleotide binding); GO:35091(phosphoinositide binding); GO:5515(protein binding)	NM_024704	Hs.101774
2.175	AI937160	GPR153	G protein-coupled receptor 153	3.54187	P	71.9	7.70455	P	237.3	64942_at	1p36.31	1					EST						Hs.531581
2.175	AK024680	NRP2	CDNA: FLJ21027 fis, clone CAE07110	2.10345	P	42.7	4.57468	P	140.9	222877_at	2	2					FLI_CDNA; oligo capping; fis (full insert sequence)						Hs.660596
2.175	BF739979	FLJ16518	CDNA FLJ34891 fis, clone NT2NE2017562	3.30542	P	67.1	7.18831	P	221.4	200979_at	X	23					EST						Hs.471144
2.175	NM_014826	MRCK; MRCKA; PK428; FLJ23347; KIAA0451; DKFZp686L1738; DKFZp686P1738	CDC42 binding protein kinase alpha (DMPK-like)	2.60099	P	52.8	5.65584	P	174.2	203794_at	1q42.11	1		CDC42-binding protein kinase alpha isoform A				GeneID:8476; HGNC:1737; MIM:603412; GI:30089960; CCDS:CCDS1559.1	GO:31532(actin cytoskeleton reorganization); GO:7242(intracellular signaling cascade); GO:6468(protein amino acid phosphorylation); GO:51056(regulation of small GTPase mediated signal transduction)	GO:5911(intercellular junction); GO:31252(leading edge)	GO:5524(ATP binding); GO:19992(diacylglycerol binding); GO:42802(identical protein binding); GO:16301(kinase activity); GO:287(magnesium ion binding); GO:46872(metal ion binding); GO:166(nucleotide binding); GO:4674(protein serine/threonine kinase activity); GO:5083(small GTPase regulator activity); GO:16740(transferase activity); GO:8270(zinc ion binding)	NM_003607; NM_014826	Hs.35433
2.174	BE966768		601661268R1 NIH_MGC_72 Homo sapiens cDNA clone IMAGE:3916097 3', mRNA sequence.	2.58621	P	52.5	5.62338	P	173.2	227326_at		0					EST
2.174	BC001472	NOC4; C16orf4	COX4 neighbor	3.87192	P	78.6	8.41883	P	259.3	222504_s_at	16q24	16		COX4 neighbor			MGC	GeneID:10328; HGNC:7864; MIM:604886; GI:12655227		GO:5737(cytoplasm); GO:5739(mitochondrion); GO:5634(nucleus)	molecular_function unknown	NM_006067	Hs.173162
2.174	AA169780	LDLRAP1	Low density lipoprotein receptor adaptor protein 1	2.31034	P	46.9	5.02273	P	154.7	57082_at	1p36-p35	1					EST						Hs.590911
2.174	BG387308		602456058F1 NIH_MGC_15 Homo sapiens cDNA clone IMAGE:4584159 5', mRNA sequence.	6.31527	P	128.2	13.7273	P	422.8	242444_at		0					EST
2.173	NM_012417	RDGBB; RDGBB1; RDGB-BETA	phosphatidylinositol transfer protein, cytoplasmic 1	3.30049	P	67	7.17208	P	220.9	219155_at	17q24.2	17		phosphatidylinositol transfer protein, cytoplasmic 1 isoform a				GeneID:26207; HGNC:21045; HPRD:HPRD_05504; MIM:605134; GI:32307140	GO:7165(signal transduction); GO:6810(transport)	GO:5737(cytoplasm); GO:5622(intracellular)	GO:8526(phosphatidylinositol transporter activity)	NM_012417; NM_181671	Hs.591185
2.171	BF339133	RER1	RER1 retention in endoplasmic reticulum 1 homolog (S. cerevisiae)	3.33005	P	67.6	7.23052	P	222.7	213296_at	1pter-q24	1					EST						Hs.525527
2.171	AL523820	WASL	Wiskott-Aldrich syndrome-like	9.52709	P	193.4	20.6786	P	636.9	224813_at	7q31.3	7					EST						Hs.143728
2.17	U17986	CT1; CRTR; MGC87396	solute carrier family 6 (neurotransmitter transporter, creatine), member 8	4.867	P	98.8	10.5617	P	325.3	210854_x_at	Xq28	23		GABA/noradrenaline transporter	Creatine deficiency syndrome, X-linked			GI:602434	GO:8150(biological_process); GO:6811(ion transport); GO:6936(muscle contraction); GO:6836(neurotransmitter transport); GO:1504(neurotransmitter uptake); GO:6814(sodium ion transport)	GO:5575(cellular_component); GO:5887(integral to plasma membrane); GO:16020(membrane)	GO:5309(creatine:sodium symporter activity); GO:3674(molecular_function); GO:5328(neurotransmitter:sodium symporter activity); GO:31402(sodium ion binding); GO:15293(symporter activity)	NM_005629	Hs.540696
2.17	AW138757	H6PD	Hexose-6-phosphate dehydrogenase (glucose 1-dehydrogenase)	1.60099	P	32.5	3.47403	P	107	226160_at	1p36	1					EST						Hs.463511
2.17	NM_000565	CD126; IL6RA; IL-6R-1; MGC104991; IL-6R-alpha	interleukin 6 receptor	5.65517	P	114.8	12.2695	P	377.9	205945_at	1q21	1		interleukin 6 receptor isoform 1 precursor				GeneID:3570; HGNC:6019; HPRD:HPRD_01000; MIM:147880; GI:4504673; CCDS:CCDS1067.1	GO:8283(cell proliferation); GO:7166(cell surface receptor linked signal transduction); GO:6955(immune response); GO:7275(multicellular organismal development)	GO:5576(extracellular region); GO:5896(interleukin-6 receptor complex); GO:16020(membrane)	GO:19899(enzyme binding); GO:4896(hematopoietin/interferon-class (D200-domain) cytokine receptor activity); GO:4915(interleukin-6 receptor activity); GO:4872(receptor activity)	NM_000565; NM_181359	Hs.591492
2.17	U69127	FBP3	far upstream element (FUSE) binding protein 3	18.2857	P	371.2	39.6721	P	1221.9	212824_at	9q34.11-q34.12	9		FUSE binding protein 3		nucleic acid binding transactivator		GI:1575609	GO:6355(regulation of transcription, DNA-dependent); GO:6350(transcription)	GO:5634(nucleus)	GO:3677(DNA binding); GO:3723(RNA binding); GO:16563(transcriptional activator activity)		Hs.98751
2.17	BC033880	ATPIF; ATPIR; KIAA0956; MGC46576; DKFZP434J238; DKFZP434N1615	ATPase, Class VI, type 11B	1.7734	P	36	3.8474	P	118.5	1554557_at	3q27	3		ATP11B protein			MGC	GeneID:23200; MIM:605869; GI:21707508	GO:15917(aminophospholipid transport); GO:6811(ion transport); GO:8152(metabolic process); GO:15914(phospholipid transport); GO:6810(transport)	GO:16021(integral to membrane); GO:16020(membrane); GO:5637(nuclear inner membrane)	GO:5524(ATP binding); GO:15662(ATPase activity, coupled to transmembrane movement of ions, phosphorylative mechanism); GO:16787(hydrolase activity); GO:15075(ion transporter activity); GO:287(magnesium ion binding); GO:166(nucleotide binding); GO:4012(phospholipid-translocating ATPase activity)		Hs.478429
2.169	AA778438	RABEP1	Rabaptin, RAB GTPase binding effector protein 1	2.74384	P	55.7	5.9513	P	183.3	231002_s_at	17p13.2	17					EST						Hs.592121
2.168	AL136531			1.59606	P	32.4	3.46104	P	106.6	233565_s_at		0
2.167	AY151286	COX2; COX-2; PHS-2; PGG/HS; PGHS-2; hCox-2	prostaglandin-endoperoxide synthase 2 (prostaglandin G/H synthase and cyclooxygenase)	3.7734	P	76.6	8.17857	P	251.9	1554997_a_at	1q25.2-q25.3	1	1.14.99.1	cyclooxygenase 2b				GI:24430028	GO:42640(anagen); GO:8217(blood pressure regulation); GO:6928(cell motility); GO:19371(cyclooxygenase pathway); GO:6633(fatty acid biosynthetic process); GO:30216(keratinocyte differentiation); GO:1516(prostaglandin biosynthetic process); GO:50727(regulation of inflammatory response)	GO:5737(cytoplasm); GO:16020(membrane); GO:5634(nucleus)	GO:5506(iron ion binding); GO:46872(metal ion binding); GO:16491(oxidoreductase activity); GO:16702(oxidoreductase activity, acting on single donors with incorporation of molecular oxygen, incorporation of two atoms of oxygen); GO:4601(peroxidase activity); GO:4666(prostaglandin-endoperoxide synthase activity)	NM_000963	Hs.196384
2.166	AA917672	ATP5L	ATP synthase, H+ transporting, mitochondrial F0 complex, subunit G	4.29557	P	87.2	9.3052	P	286.6	208745_at	11q23.3	11					EST						Hs.486360
2.166	AF183419	AK6; FIX; AK3L1; AKL3L; AKL3L1	adenylate kinase 3	5.61084	P	113.9	12.1526	P	374.3	224151_s_at	9p24.1-p24.3	9		GTP:AMP phosphotransferase				RP11-6J24.4	GO:6139(nucleobase, nucleoside, nucleotide and nucleic acid metabolic process)	GO:5739(mitochondrion)	GO:5524(ATP binding); GO:5525(GTP binding); GO:4017(adenylate kinase activity); GO:16301(kinase activity); GO:46899(nucleoside triphosphate adenylate kinase activity); GO:166(nucleotide binding); GO:16740(transferase activity)	NM_016282	Hs.493362
2.166	AI674915		Transcribed locus	4.2069	P	85.4	9.11039	P	280.6	232130_at	X	23					EST						Hs.606102
2.165	D30658	CMT2D; DSMAV; GlyRS; SMAD1	glycyl-tRNA synthetase	38.3251	P	778	82.9675	P	2555.4	208693_s_at	7p15	7	6.1.1.14	glycyl tRNA synthetase	Charcot-Marie-Tooth disease, type 2D; Spinal muscular atrophy, distal, type V			GI:1311463	GO:6426(glycyl-tRNA aminoacylation)	GO:5737(cytoplasm); GO:5625(soluble fraction)	GO:5524(ATP binding); GO:4820(glycine-tRNA ligase activity); GO:16874(ligase activity); GO:166(nucleotide binding)	NM_002047	Hs.404321
2.163	BE888885	FOXO3	Forkhead box O3	3.29557	P	66.9	7.12987	P	219.6	224889_at	6q21	6					EST						Hs.220950
2.163	U05682	BYK; Brt; Dtk; RSE; Sky; Tif	TYRO3 protein tyrosine kinase	3.03448	A	61.6	6.56493	P	202.2	211432_s_at	15q15.1-q21.1	15		Rse		receptor-type tyrosine kinase		GI:463470	GO:7155(cell adhesion); GO:6468(protein amino acid phosphorylation); GO:7165(signal transduction)	GO:5887(integral to plasma membrane); GO:16020(membrane)	GO:5524(ATP binding); GO:166(nucleotide binding); GO:5515(protein binding); GO:4872(receptor activity); GO:4716(receptor signaling protein tyrosine kinase activity); GO:16740(transferase activity); GO:4714(transmembrane receptor protein tyrosine kinase activity)	NM_006293	Hs.381282
2.163	NM_001909	CPSD; CLN10; MGC2311	cathepsin D	21.2118	P	430.6	45.8896	P	1413.4	200766_at	11p15.5	11	3.4.23.5	cathepsin D preproprotein	Ceroid lipofuscinosis, neuronal, 10			GeneID:1509; HGNC:2529; HPRD:HPRD_00291; MIM:116840; GI:4503143; CCDS:CCDS7725.1	GO:6508(proteolysis)	GO:5576(extracellular region); GO:5764(lysosome); GO:5739(mitochondrion)	GO:4192(cathepsin D activity); GO:4194(pepsin A activity); GO:8233(peptidase activity)	NM_001909	Hs.654447
2.163	AA224199	ZNF639	Zinc finger protein 639	5.37931	P	109.2	11.6331	P	358.3	222624_s_at	3q26.32	3					EST						Hs.632578
2.161	U84404	AS; ANCR; E6-AP; HPVE6A; EPVE6AP; FLJ26981	ubiquitin protein ligase E3A (human papilloma virus E6-associated protein, Angelman syndrome)	18.1084	P	367.6	39.1396	P	1205.5	211285_s_at	15q11-q13	15		E6-associated protein E6-AP/ubiquitin-protein ligase	Angelman syndrome			GI:1872514	GO:7420(brain development); GO:6464(protein modification process); GO:6508(proteolysis); GO:6512(ubiquitin cycle); GO:6511(ubiquitin-dependent protein catabolic process)	GO:5829(cytosol); GO:5622(intracellular); GO:5634(nucleus); GO:43234(protein complex)	GO:16874(ligase activity); GO:5515(protein binding); GO:4842(ubiquitin-protein ligase activity)	NM_000462; NM_130838; NM_130839	Hs.654383
2.16	BC001643	B12; B61; EDP1; MGC2317	tumor necrosis factor, alpha-induced protein 1 (endothelial)	4.46798	A	90.7	9.64935	P	297.2	201208_s_at	17q22-q23	17		tumor necrosis factor, alpha-induced protein 1 (endothelial)			MGC	GeneID:7126; HGNC:11894; MIM:191161; GI:12804471	GO:9790(embryonic development); GO:6955(immune response); GO:6813(potassium ion transport)	GO:5575(cellular_component); GO:16020(membrane); GO:8076(voltage-gated potassium channel complex)	GO:3674(molecular_function); GO:5515(protein binding); GO:5249(voltage-gated potassium channel activity)	NM_021137	Hs.76090
2.159	NM_016045	C20orf45; PRELID3B; dJ543J19.5	slowmo homolog 2 (Drosophila)	13.5271	P	274.6	29.211	P	899.7	217851_s_at	20q13.32	20		slowmo homolog 2				GeneID:51012; HGNC:15892; HPRD:HPRD_12771; GI:117553615				NM_016045	Hs.656865
2.159	AF169796	RNF73	RAD18 homolog (S. cerevisiae)	1.89655	P	38.5	4.09416	P	126.1	223417_at	3p25-p24	3		zinc finger DNA binding protein				GI:8895212	GO:6281(DNA repair); GO:6512(ubiquitin cycle)	GO:785(chromatin); GO:5634(nucleus)	GO:3684(damaged DNA binding); GO:16874(ligase activity); GO:46872(metal ion binding); GO:5515(protein binding); GO:8270(zinc ion binding)	NM_020165	Hs.375684
2.158	AI478634	KIAA1450	KIAA1450 protein	2.57143	P	52.2	5.5487	P	170.9	225924_at	4q32.1	4					EST						Hs.652441
2.157	AI439695	BPNT1	3'(2'), 5'-bisphosphate nucleotidase 1	2.05419	P	41.7	4.43182	P	136.5	232103_at	1q41	1					EST						Hs.406134
2.157	NM_018132	CENP-Q; C6orf139; FLJ10545	centromere protein Q	4.84237	P	98.3	10.4448	P	321.7	219294_at	6p12.3	6		centromere protein Q				GeneID:55166; HGNC:21347; HPRD:HPRD_10788; GI:40068061; CCDS:CCDS4925.1		GO:5694(chromosome); GO:775(chromosome, pericentric region); GO:5634(nucleus)		NM_018132	Hs.88663
2.157	AA808694	KLHL20	Kelch-like 20 (Drosophila)	3.34975	P	68	7.22403	P	222.5	204176_at	1q24.1-q24.3	1					EST						Hs.495035
2.157	BF939833	TRIM13	Tripartite motif-containing 13	1.90148	P	38.6	4.10065	P	126.3	229943_at	13q14	13					EST						Hs.436922
2.156	AK025759	NUDT3	AF034176 Human mRNA (Tripodis and Ragoussis) Homo sapiens cDNA clone ntcon5 contig	2.69951	P	54.8	5.82143	P	179.3	212605_s_at	6	6					FLI_CDNA; oligo capping; fis (full insert sequence)						Hs.592692
2.156	BC005022	SDP1; WISP; MST155; SH3PX1; MSTP155; SH3PXD3A	sorting nexin 9	4.88177	P	99.1	10.526	P	324.2	223028_s_at	6q25.1-q26	6		sorting nexin 9			MGC	RP11-266C7.10	GO:7154(cell communication); GO:6886(intracellular protein transport); GO:8104(protein localization)	GO:5737(cytoplasm); GO:5792(microsome); GO:5886(plasma membrane); GO:5625(soluble fraction)	GO:5070(SH3/SH2 adaptor activity); GO:35091(phosphoinositide binding); GO:5515(protein binding)	NM_016224	Hs.191213
2.156	M99436	ESG; ESG2; GRG2; FLJ41188	transducin-like enhancer of split 2 (E(sp1) homolog, Drosophila)	1.87192	A	38	4.03571	P	124.3	40837_at	19p13.3	19		transducin-like enhancer protein			transducin-like enhancer of split protein	GI:307512	GO:16055(Wnt receptor signaling pathway); GO:9887(organ morphogenesis); GO:6355(regulation of transcription, DNA-dependent); GO:7165(signal transduction)	GO:5634(nucleus)	GO:5515(protein binding)	NM_003260	Hs.332173
2.156	H94910	C5orf33	Chromosome 5 open reading frame 33	4.34975	P	88.3	9.37662	P	288.8	228594_at	5p13.2	5					EST						Hs.81907
2.155	NM_020184	ACDP4; KIAA1592	cyclin M4	2.69951	P	54.8	5.81818	P	179.2	218900_at	2p12-p11.2	2		cyclin M4				GeneID:26504; HGNC:105; HPRD:HPRD_07420; MIM:607805; GI:94681046; CCDS:CCDS2024.2				NM_020184	Hs.656229
2.155	NM_002745	ERK; p38; p40; p41; ERK2; ERT1; MAPK2; PRKM1; PRKM2; P42MAPK; p41mapk	mitogen-activated protein kinase 1	15.0591	P	305.7	32.4513	P	999.5	208351_s_at	22q11.2	22	2.7.1.-	mitogen-activated protein kinase 1				GeneID:5594; HGNC:6871; HPRD:HPRD_01496; MIM:176948; GI:66932916; CCDS:CCDS13795.1	GO:165(MAPKKK cascade); GO:7049(cell cycle); GO:6935(chemotaxis); GO:19858(cytosine metabolic process); GO:6917(induction of apoptosis); GO:45596(negative regulation of cell differentiation); GO:9887(organ morphogenesis); GO:6468(protein amino acid phosphorylation); GO:6974(response to DNA damage stimulus); GO:7165(signal transduction); GO:7268(synaptic transmission)	GO:5737(cytoplasm); GO:5634(nucleus)	GO:5524(ATP binding); GO:4707(MAP kinase activity); GO:166(nucleotide binding); GO:1784(phosphotyrosine binding); GO:5515(protein binding); GO:4674(protein serine/threonine kinase activity); GO:16740(transferase activity)	NM_002745; NM_138957	Hs.431850
2.155	NM_018380	MDDX28; FLJ11282	DEAD (Asp-Glu-Ala-Asp) box polypeptide 28	2.91133	P	59.1	6.27273	P	193.2	203785_s_at	16q22.1	16		DEAD (Asp-Glu-Ala-Asp) box polypeptide 28				GeneID:55794; HGNC:17330; HPRD:HPRD_06357; MIM:607618; GI:8922976; CCDS:CCDS10858.1		GO:5739(mitochondrion); GO:5634(nucleus)	GO:5524(ATP binding); GO:8026(ATP-dependent helicase activity); GO:3723(RNA binding); GO:16787(hydrolase activity); GO:166(nucleotide binding)	NM_018380	Hs.458313
2.154	NM_025146	SAN; MAK3; NAT5; hSAN; hNAT5; FLJ13194	N-acetyltransferase 13	89.9754	P	1826.5	193.769	P	5968.1	217745_s_at	3q13.2	3		Mak3 homolog				GeneID:80218; HGNC:29533; HPRD:HPRD_14350; MIM:610834; GI:13376735; CCDS:CCDS2975.1	GO:6474(N-terminal protein amino acid acetylation); GO:8152(metabolic process)	GO:5737(cytoplasm)	GO:8080(N-acetyltransferase activity); GO:8415(acyltransferase activity); GO:5515(protein binding); GO:16740(transferase activity)	NM_025146	Hs.654706
2.154	AK002207	SPARTIN; TAHCCP1; KIAA0610	spastic paraplegia 20 (Troyer syndrome)	7.99507	P	162.3	17.2175	P	530.3	212526_at	13q13.3	13		spartin	Troyer syndrome		FLI_CDNA; oligo capping; fis (full insert sequence)					NM_015087	Hs.440414
2.153	AI768512	WNK1	WNK lysine deficient protein kinase 1	2.10837	P	42.8	4.53896	P	139.8	211993_at	12p13.3	12					EST						Hs.356604
2.153	AI971602	VPS26B	Vacuolar protein sorting 26 homolog B (S. pombe)	2.66502	P	54.1	5.73701	P	176.7	225483_at	11q25	11					EST						Hs.334684
2.152	AF112857	CYCE2	cyclin E2	18.5714	P	377	39.9643	P	1230.9	211814_s_at	8q22.1	8		cyclin E2 splice variant 1				GI:4092788	GO:6270(DNA replication initiation); GO:7049(cell cycle); GO:75(cell cycle checkpoint); GO:51301(cell division); GO:79(regulation of cyclin-dependent protein kinase activity); GO:74(regulation of progression through cell cycle)	GO:5634(nucleus)	GO:16538(cyclin-dependent protein kinase regulator activity); GO:5515(protein binding)	NM_004702; NM_057735; NM_057749	Hs.567387
2.152	NM_012088	6PGL	6-phosphogluconolactonase	7.38916	P	150	15.8994	P	489.7	218387_s_at	19p13.2	19	3.1.1.31	6-phosphogluconolactonase				GeneID:25796; HGNC:8903; HPRD:HPRD_12001; MIM:604951; GI:6912586; CCDS:CCDS12361.1	GO:5975(carbohydrate metabolic process); GO:6098(pentose-phosphate shunt)		GO:17057(6-phosphogluconolactonase activity); GO:16787(hydrolase activity)	NM_012088	Hs.466165
2.151	BE966193		601660129R1 NIH_MGC_71 Homo sapiens cDNA clone IMAGE:3905766 3', mRNA sequence.	2.83744	P	57.6	6.1039	P	188	226394_at		0					EST
2.15	AK026026	BID	CDNA FLJ35002 fis, clone OCBBF2011914	2.33498	P	47.4	5.01948	M	154.6	229321_s_at	22	22					FLI_CDNA; oligo capping; fis (full insert sequence)						Hs.474150
2.149	NM_003478	VACM1; VACM-1	cullin 5	3.9064	P	79.3	8.3961	P	258.6	203533_s_at	11q22-q23	11		Vasopressin-activated calcium-mobilizing receptor-1				GeneID:8065; HGNC:2556; HPRD:HPRD_03444; MIM:601741; GI:40254446; CCDS:CCDS31668.1	GO:82(G1/S transition of mitotic cell cycle); GO:7049(cell cycle); GO:7050(cell cycle arrest); GO:8283(cell proliferation); GO:8629(induction of apoptosis by intracellular signals); GO:8285(negative regulation of cell proliferation); GO:74(regulation of progression through cell cycle); GO:6512(ubiquitin cycle)		GO:5262(calcium channel activity); GO:5515(protein binding); GO:4872(receptor activity)	NM_003478	Hs.440320
2.149	BG498334	RPS6KA3	Ribosomal protein S6 kinase, 90kDa, polypeptide 3	8.37931	P	170.1	18.0097	P	554.7	226335_at	Xp22.2-p22.1	23					EST						Hs.445387
2.147	AK022910	IPO12; TRNSR; MTR10A; TRN-SR; TRN-SR2	transportin 3	5.24138	P	106.4	11.2532	P	346.6	212317_at	7q32.1	7		transportin 3			FLI_CDNA; oligo capping; fis (full insert sequence)		GO:15031(protein transport)	GO:5634(nucleus)	GO:5515(protein binding); GO:4872(receptor activity)	NM_012470	Hs.193613
2.147	AU160676	ANKHD1	Ankyrin repeat and KH domain containing 1	11.1379	P	226.1	23.9123	P	736.5	208772_at	5q31.3	5					EST						Hs.653135
2.147	NM_016284	NOT1; CDC39; NOT1H; AD-005; FLJ90644; KIAA1007; DKFZp686E0722	CCR4-NOT transcription complex, subunit 1	8.2266	P	167	17.6591	P	543.9	200861_at	16q21	16		CCR4-NOT transcription complex, subunit 1 isoform a				GeneID:23019; HGNC:7877; HPRD:HPRD_11999; MIM:604917; GI:42716275; CCDS:CCDS10799.1			GO:5515(protein binding)	NM_016284; NM_206999	Hs.460923
2.146	D21262	P130; NOPP130; NOPP140; KIAA0035; NS5ATP13	nucleolar and coiled-body phosphoprotein 1	68.4039	P	1388.6	146.812	P	4521.8	211951_at	10q24.32	10		ORF				GI:434765	GO:7049(cell cycle); GO:7067(mitosis); GO:6364(rRNA processing)	GO:5737(cytoplasm); GO:5730(nucleolus); GO:5634(nucleus)	GO:5524(ATP binding); GO:5525(GTP binding); GO:166(nucleotide binding); GO:5515(protein binding)	NM_004741	Hs.523238
2.146	AI798846	FOXK2	Forkhead box K2	5.66995	P	115.1	12.1688	P	374.8	226224_at	17q25	17					EST						Hs.693612
2.146	NM_018184	Gie1; ARL10C; FLJ10702	ADP-ribosylation factor-like 8B	18.2069	P	369.6	39.0714	P	1203.4	217852_s_at	3p26.2	3		ADP-ribosylation factor-like 10C				GeneID:55207; HGNC:25564; HPRD:HPRD_12483; GI:8922601; CCDS:CCDS2566.1	GO:7059(chromosome segregation); GO:7264(small GTPase mediated signal transduction)	GO:5737(cytoplasm); GO:5622(intracellular); GO:16020(membrane); GO:30496(midbody); GO:51233(spindle midzone)	GO:19003(GDP binding); GO:5525(GTP binding); GO:3924(GTPase activity); GO:43014(alpha-tubulin binding); GO:48487(beta-tubulin binding); GO:166(nucleotide binding)	NM_018184	Hs.250009
2.145	AI421559	RALGDS	Ral guanine nucleotide dissociation stimulator	4.1133	P	83.5	8.82143	P	271.7	209050_s_at	9q34.3	9					EST						Hs.106185
2.144	AL523310	MAP4	Microtubule-associated protein 4	6.80788	P	138.2	14.5974	P	449.6	212566_at	3p21	3					EST						Hs.517949
2.144	NM_004235	EZF; GKLF	Kruppel-like factor 4 (gut)	1.98522	P	40.3	4.25649	P	131.1	220266_s_at	9q31	9		Kruppel-like factor 4 (gut)				GeneID:9314; HGNC:6348; MIM:602253; GI:33620777; CCDS:CCDS6770.1	GO:7500(mesodermal cell fate determination); GO:8285(negative regulation of cell proliferation); GO:45892(negative regulation of transcription, DNA-dependent); GO:6350(transcription)	GO:5622(intracellular); GO:5634(nucleus)	GO:46872(metal ion binding); GO:3676(nucleic acid binding); GO:3700(transcription factor activity); GO:16563(transcriptional activator activity); GO:16564(transcriptional repressor activity); GO:8270(zinc ion binding)	NM_004235	Hs.376206
2.144	AC005070			3.33498	P	67.7	7.14935	P	220.2	214931_s_at		0
2.143	AI695173	DNAJB12	DnaJ (Hsp40) homolog, subfamily B, member 12	2.27094	P	46.1	4.86688	P	149.9	202865_at	10q22.1	10					EST						Hs.500013
2.143	BF196457	DSC2	Desmocollin 2	2.34975	P	47.7	5.03571	P	155.1	204750_s_at	18q12.1	18					EST						Hs.95612
2.143	NM_017450	BAP2; IRSP53	BAI1-associated protein 2	1.66502	P	33.8	3.56818	P	109.9	205294_at	17q25	17		BAI1-associated protein 2 isoform 1				GeneID:10458; HGNC:947; HPRD:HPRD_05686; MIM:605475; GI:9257197; CCDS:CCDS11777.1	GO:7409(axonogenesis); GO:8286(insulin receptor signaling pathway)	GO:5737(cytoplasm); GO:5886(plasma membrane)	GO:8093(cytoskeletal adaptor activity); GO:8022(protein C-terminus binding)	NM_006340; NM_017450; NM_017451	Hs.128316
2.142	BF974389	FAM89B	Family with sequence similarity 89, member B	4.36453	A	88.6	9.35065	P	288	212484_at	11q23	11					EST						Hs.25723
2.142	NM_002114	CIRIP; MBP-1; ZNF40; CRYBP1; PRDII-BF1	human immunodeficiency virus type I enhancer binding protein 1	4.56158	P	92.6	9.77273	P	301	204512_at	6p24-p22.3	6		human immunodeficiency virus type I enhancer binding protein 1				RP3-451B15.2	GO:6355(regulation of transcription, DNA-dependent); GO:6350(transcription)	GO:5622(intracellular); GO:5634(nucleus)	GO:3677(DNA binding); GO:46872(metal ion binding); GO:5515(protein binding); GO:8270(zinc ion binding)	NM_002114	Hs.567284
2.142	BE962749		601656143R1 NIH_MGC_66 Homo sapiens cDNA clone IMAGE:3855754 3', mRNA sequence.	30.6995	P	623.2	65.75	P	2025.1	204517_at		0					EST
2.141	BG761185		602718526F1 NIH_MGC_49 Homo sapiens cDNA clone IMAGE:4858326 5', mRNA sequence.	3.88177	P	78.8	8.31169	P	256	1557953_at		0					EST						Hs.548639
2.14	NM_004663	YL8; MGC1490	RAB11A, member RAS oncogene family	5.57636	P	113.2	11.9318	P	367.5	200864_s_at	15q21.3-q22.31	15		Ras-related protein Rab-11A				GeneID:8766; HGNC:9760; HPRD:HPRD_05715; MIM:605570; GI:4758984; CCDS:CCDS10212.1	GO:48227(plasma membrane to endosome transport); GO:15031(protein transport); GO:7264(small GTPase mediated signal transduction)	GO:5802(trans-Golgi network)	GO:5525(GTP binding); GO:3924(GTPase activity); GO:166(nucleotide binding); GO:5515(protein binding); GO:19905(syntaxin binding); GO:5215(transporter activity)	NM_004663	Hs.321541
2.14	AK022622	POMFIL3; FLJ12560; FLJ14203; KIAA1151; MGC14961; steerin-1; DKFZp781D0314	neuron navigator 1	1.6601	P	33.7	3.55195	P	109.4	224774_s_at	1	1		neuron navigator 1			FLI_CDNA; oligo capping; fis (full insert sequence)	GI:10434119	DNA methylation		GO:5524(ATP binding); GO:17111(nucleoside-triphosphatase activity); GO:166(nucleotide binding)	NM_020443	Hs.585374
2.139	NM_005101	G1P2; UCRP; IFI15	ISG15 ubiquitin-like modifier	8.17241	P	165.9	17.4805	P	538.4	205483_s_at	1p36.33	1		interferon, alpha-inducible protein (clone IFI-15K)				GeneID:9636; HGNC:4053; HPRD:HPRD_00958; MIM:147571; GI:4826774; CCDS:CCDS6.1	GO:32020(ISG15-protein conjugation); GO:7267(cell-cell signaling); GO:6955(immune response); GO:6464(protein modification process); GO:9615(response to virus); GO:6512(ubiquitin cycle)	GO:5737(cytoplasm); GO:5615(extracellular space)	GO:5515(protein binding)	NM_005101	Hs.458485
2.138	AI376957	ARSI	Arylsulfatase family, member I	6.11823	P	124.2	13.0812	P	402.9	230275_at	5q33.1	5					EST						Hs.591252
2.138	AU150841	RIF1	RAP1 interacting factor homolog (yeast)	8.03941	P	163.2	17.1883	P	529.4	236620_at	2q23.3	2					EST						Hs.655671
2.136	W87688	HSA9761	Full-length cDNA clone CS0DI034YH11 of Placenta Cot 25-normalized of Homo sapiens (human)	10.3448	P	210	22.1007	P	680.7	213598_at	5	5					EST						Hs.656703
2.136	NM_004472	FKHL8; FREAC4	forkhead box D1	20.3005	P	412.1	43.3669	P	1335.7	206307_s_at	5q12-q13	5		forkhead box D1				GeneID:2297; HGNC:3802; HPRD:HPRD_03055; MIM:601091; GI:4758392	GO:6355(regulation of transcription, DNA-dependent); GO:6350(transcription)	GO:5634(nucleus)	GO:8301(DNA bending activity); GO:43565(sequence-specific DNA binding); GO:3700(transcription factor activity)	NM_004472	Hs.519385
2.136	U36189	P311; PTZ17; D4S114; PRO1873	chromosome 5 open reading frame 13	1.79803	A	36.5	3.84091	P	118.3	201309_x_at	5q22.1	5		p311 protein				GI:1244510	GO:17015(regulation of transforming growth factor beta receptor signaling pathway)		GO:5515(protein binding)	NM_004772	Hs.36053
2.135	NM_020185	VHX; JKAP; JSP1; MKPX	dual specificity phosphatase 22	4.76355	P	96.7	10.1721	P	313.3	218845_at	6p25.3	6		dual specificity phosphatase 22				GeneID:56940; HGNC:16077; HPRD:HPRD_13255; GI:9910432; CCDS:CCDS4468.1	GO:6915(apoptosis); GO:188(inactivation of MAPK activity); GO:7275(multicellular organismal development); GO:46330(positive regulation of JNK cascade); GO:6470(protein amino acid dephosphorylation); GO:42127(regulation of cell proliferation); GO:7179(transforming growth factor beta receptor signaling pathway)	GO:5634(nucleus)	GO:16787(hydrolase activity); GO:5515(protein binding); GO:4725(protein tyrosine phosphatase activity); GO:8138(protein tyrosine/serine/threonine phosphatase activity)	NM_020185	Hs.29106
2.134	AB014486	PRAP; RA70; SAPS; SCAP2; SKAP55R; MGC10411; MGC33304; SKAP-HOM	src kinase associated phosphoprotein 2	1.9064	P	38.7	4.06818	P	125.3	204361_s_at	7p21-p15	7		RA70			RA70	GI:4062960	GO:42113(B cell activation); GO:8285(negative regulation of cell proliferation); GO:6461(protein complex assembly); GO:7165(signal transduction)	GO:5737(cytoplasm); GO:5886(plasma membrane)	GO:5070(SH3/SH2 adaptor activity)	NM_003930	Hs.200770
2.134	L77566	ES2; DGSI; DGS-H; DGS-I; Es2el; DGCR13	DiGeorge syndrome critical region gene 14	8.02463	P	162.9	17.1234	P	527.4	32032_at	22q11.21	22		DiGeorge syndrome critical region protein 14					GO:8380(RNA splicing); GO:6397(mRNA processing); GO:7399(nervous system development)	GO:5634(nucleus); GO:5681(spliceosome)	GO:3674(molecular_function)	NM_022719	Hs.517407
2.134	NM_152409	FLJ37562	chromosome 5 open reading frame 24	3.3399	P	67.8	7.12662	P	219.5	1553106_at	5q31.1	5		hypothetical protein LOC134553				GeneID:134553; HGNC:26746; HPRD:HPRD_08226; GI:40255111; CCDS:CCDS4179.1				NM_152409	Hs.406549
2.134	AL136179			11.7685	P	238.9	25.1104	P	773.4	201417_at		0
2.133	NM_006195	PBX3	pre-B-cell leukemia homeobox 3	4.34975	P	88.3	9.27598	P	285.7	204082_at	9q33-q34	9		pre-B-cell leukemia transcription factor 3				RP11-336P12.1	GO:7387(anterior compartment specification); GO:9790(embryonic development); GO:30902(hindbrain development); GO:7388(posterior compartment specification); GO:6355(regulation of transcription, DNA-dependent); GO:45898(regulation of transcriptional preinitiation complex formation)	GO:5634(nucleus)	GO:5515(protein binding); GO:43565(sequence-specific DNA binding); GO:3700(transcription factor activity)	NM_006195	Hs.428027
2.132	NM_138957	ERK; p38; p40; p41; ERK2; ERT1; MAPK2; PRKM1; PRKM2; P42MAPK; p41mapk	mitogen-activated protein kinase 1	15.3153	P	310.9	32.6558	P	1005.8	1552264_a_at	22q11.2	22	2.7.1.-	mitogen-activated protein kinase 1				GeneID:5594; HGNC:6871; HPRD:HPRD_01496; MIM:176948; GI:20986531; CCDS:CCDS13795.1	GO:165(MAPKKK cascade); GO:7049(cell cycle); GO:6935(chemotaxis); GO:19858(cytosine metabolic process); GO:6917(induction of apoptosis); GO:45596(negative regulation of cell differentiation); GO:9887(organ morphogenesis); GO:6468(protein amino acid phosphorylation); GO:6974(response to DNA damage stimulus); GO:7165(signal transduction); GO:7268(synaptic transmission)	GO:5737(cytoplasm); GO:5634(nucleus)	GO:5524(ATP binding); GO:4707(MAP kinase activity); GO:166(nucleotide binding); GO:1784(phosphotyrosine binding); GO:5515(protein binding); GO:4674(protein serine/threonine kinase activity); GO:16740(transferase activity)	NM_002745; NM_138957	Hs.431850
2.131	D87440	GTL7; KIAA0252	Rtf1, Paf1/RNA polymerase II complex component, homolog (S. cerevisiae)	8.99015	P	182.5	19.1558	P	590	212301_at	15q15.1	15		KIAA0252			KIAA0252	GI:20521862	GO:6355(regulation of transcription, DNA-dependent); GO:6350(transcription)	GO:5730(nucleolus); GO:5634(nucleus)		NM_015138	Hs.511096
2.131	NM_012175	FBA; FBX3; DKFZp564B092	F-box protein 3	12.4975	P	253.7	26.6266	P	820.1	218432_at	11p13	11		F-box only protein 3 isoform 1				GeneID:26273; HGNC:13582; HPRD:HPRD_16433; MIM:609089; GI:15812186; CCDS:CCDS7887.1	GO:16567(protein ubiquitination); GO:6508(proteolysis); GO:6512(ubiquitin cycle)	GO:151(ubiquitin ligase complex)	GO:4842(ubiquitin-protein ligase activity)	NM_012175; NM_033406	Hs.406787
2.129	N47680	TUBGCP5	Tubulin, gamma complex associated protein 5	2.3399	P	47.5	4.98052	P	153.4	227967_at	15q11.2	15					EST						Hs.533898
2.128	NM_000402	G6PD1	glucose-6-phosphate dehydrogenase	14.6453	P	297.3	31.1721	P	960.1	202275_at	Xq28	23	1.1.1.49	glucose-6-phosphate dehydrogenase isoform a	Favism; G6PD deficiency; Hemolytic anemia due to G6PD deficiency			GeneID:2539; HGNC:4057; HPRD:HPRD_02377; MIM:305900; GI:109389365; CCDS:CCDS14756.1	GO:5975(carbohydrate metabolic process); GO:6010(glucose 6-phosphate utilization); GO:6006(glucose metabolic process); GO:6098(pentose-phosphate shunt)	GO:5575(cellular_component); GO:5737(cytoplasm)	GO:4345(glucose-6-phosphate 1-dehydrogenase activity); GO:16491(oxidoreductase activity)	NM_000402	Hs.461047
2.128	NM_000285	MGC10905; PROLIDASE	peptidase D	6.61084	P	134.2	14.0682	P	433.3	202108_at	19q12-q13.2	19	3.4.13.9	Xaa-Pro dipeptidase	Prolidase deficiency			GeneID:5184; HGNC:8840; HPRD:HPRD_01358; MIM:170100; GI:4557835	GO:6520(amino acid metabolic process); GO:30574(collagen catabolic process); GO:6508(proteolysis)		GO:4251(X-Pro dipeptidase activity); GO:30145(manganese ion binding); GO:46872(metal ion binding); GO:8472(metallocarboxypeptidase D activity)	NM_000285	Hs.36473
2.128	BE857772	RPL37A	Ribosomal protein L37a	6.6601	P	135.2	14.1721	P	436.5	214041_x_at	2q35	2					EST						Hs.433701
2.128	BE907791	GTPBP8	GTP-binding protein 8 (putative)	13.3941	P	271.9	28.4968	P	877.7	223486_at	3q13.2	3					EST						Hs.127496
2.127	AW467136	SSPN	Transcribed locus	1.64532	A	33.4	3.5	P	107.8	226932_at	12	12					EST						Hs.657697
2.127	AI690004	RBM18	MRNA full length insert cDNA clone EUROIMAGE 1652049	3.50739	P	71.2	7.46104	P	229.8	1555848_at	9	9					EST						Hs.587481
2.127	NM_006214	RD; LN1; PAHX; LNAP1; PHYH1	phytanoyl-CoA 2-hydroxylase	2.4335	P	49.4	5.17532	P	159.4	203335_at	10pter-p11.2	10	1.14.11.18	phytanoyl-CoA 2-hydroxylase isoform a precursor	Refsum disease			GeneID:5264; HGNC:8940; HPRD:HPRD_03609; MIM:602026; GI:5453884; CCDS:CCDS7097.1	GO:6629(lipid metabolic process); GO:7399(nervous system development); GO:50896(response to stimulus); GO:7605(sensory perception of sound); GO:7601(visual perception)	GO:5777(peroxisome)	GO:31418(L-ascorbic acid binding); GO:9055(electron carrier activity); GO:5506(iron ion binding); GO:48244(phytanoyl-CoA dioxygenase activity); GO:5515(protein binding)	NM_006214	Hs.498732
2.126	AA195244	CAST	Calpastatin	57.4187	P	1165.6	122.045	P	3759	212586_at	5q15	5					EST						Hs.440961
2.125	AK027138	FLJ34562; MGC105131	family with sequence similarity 13, member A1	2.78325	P	56.5	5.91558	P	182.2	217047_s_at	4q22.1	4		family with sequence similarity 13, member A1			FLI_CDNA; oligo capping; fis (full insert sequence)		GO:7165(signal transduction)	GO:5622(intracellular)		NM_014883	Hs.97270
2.125	NM_024627	FLJ21125	chromosome 22 open reading frame 29	4.36453	P	88.6	9.27598	P	285.7	219560_at	22q11.21	22		hypothetical protein LOC79680				GeneID:79680; HGNC:26112; HPRD:HPRD_13382; GI:126157477; CCDS:CCDS13769.1				NM_024627	Hs.105642
2.125	AW300405	CHD9	Chromodomain helicase DNA binding protein 9	3.58128	P	72.7	7.61039	P	234.4	229586_at	16q12.2	16					EST						Hs.59159
2.125	AI743756	RAB2A	RAB2A, member RAS oncogene family	8.97044	P	182.1	19.0617	P	587.1	208732_at	8q12.1	8					EST						Hs.369017
2.124	W44413	CDC42SE1	CDC42 small effector 1	5.82266	P	118.2	12.3701	P	381	222537_s_at	1q21.2	1					EST						Hs.22065
2.121	AI744658	RAB3D	RAB3D, member RAS oncogene family	2.53202	P	51.4	5.37013	P	165.4	225001_at	19p13.2	19					EST						Hs.655274
2.12	BG392414		602410585F1 NIH_MGC_92 Homo sapiens cDNA clone IMAGE:4538996 5', mRNA sequence.	1.54187	P	31.3	3.26948	P	100.7	238908_at		0					EST
2.12	D60944	STARD10	START domain containing 10	4.9064	P	99.6	10.4026	P	320.4	232322_x_at	11q13	11					EST						Hs.188606
2.12	NM_001988	EVPK	envoplakin	2.38916	A	48.5	5.06494	P	156	204503_at	17q25	17		envoplakin				GeneID:2125; HGNC:3503; HPRD:HPRD_03352; MIM:601590; GI:4503613; CCDS:CCDS11737.1	GO:8544(epidermis development); GO:31424(keratinization); GO:30216(keratinocyte differentiation); GO:18149(peptide cross-linking)	GO:1533(cornified envelope); GO:9506(plasmodesma)	GO:16491(oxidoreductase activity); GO:30674(protein binding, bridging); GO:5198(structural molecule activity); GO:46914(transition metal ion binding)	NM_001988	Hs.500635
2.118	BF109370	PITPNB	7l62a08.x1 Soares_NSF_F8_9W_OT_PA_P_S1 Homo sapiens cDNA clone IMAGE:3525806 3', mRNA sequence.	2.39901	P	48.7	5.08117	P	156.5	239978_at	22	22					EST						Hs.190422
2.118	NM_005760	CBF2; NOC1; HSP-CBF	CCAAT/enhancer binding protein zeta	15.3695	P	312	32.5487	P	1002.5	203341_at	2p22.2	2		CCAAT/enhancer binding protein zeta				GeneID:10153; HGNC:24218; HPRD:HPRD_09875; GI:42542392; CCDS:CCDS1787.1	GO:6355(regulation of transcription, DNA-dependent); GO:6350(transcription); GO:6366(transcription from RNA polymerase II promoter)	GO:5634(nucleus)	GO:3677(DNA binding)	NM_005760	Hs.135406
2.118	AI192379		CAMP-binding guanine nucleotide exchange factor IV (cAMP-GEFIV) mRNA, clone W15, partial sequence	3.86207	P	78.4	8.17857	P	251.9	230739_at	18	18					EST						Hs.594083
2.117	AI990891	JAZF1	JAZF zinc finger 1	2.43842	P	49.5	5.16234	P	159	225800_at	7p15.2-p15.1	7					EST						Hs.368944
2.117	AI332979	KCNG1	Potassium voltage-gated channel, subfamily G, member 1	1.78818	A	36.3	3.78571	P	116.6	214595_at	20q13	20					EST						Hs.118695
2.116	BC003096	RIL	PDZ and LIM domain 4	5.73892	P	116.5	12.1429	P	374	211564_s_at	5q31.1	5		PDLIM4 protein	Osteoporosis, susceptibility to		MGC	GeneID:8572; MIM:603422; GI:13111857			GO:46872(metal ion binding); GO:5515(protein binding); GO:8270(zinc ion binding)	NM_003687	Hs.424312
2.116	NM_024779	FLJ22055	phosphatidylinositol-4-phosphate 5-kinase, type II, gamma	17.6158	P	357.6	37.2662	P	1147.8	218942_at	12q13.3	12		phosphatidylinositol-4-phosphate 5-kinase, type II, gamma				GeneID:79837; HGNC:23786; HPRD:HPRD_15138; GI:21322230; CCDS:CCDS8946.1	GO:46488(phosphatidylinositol metabolic process)	GO:16020(membrane)	GO:16308(1-phosphatidylinositol-4-phosphate 5-kinase activity); GO:5524(ATP binding); GO:16301(kinase activity); GO:166(nucleotide binding); GO:16740(transferase activity)	NM_024779	Hs.144502
2.115	AF505656	KOX3; HZF11; GIOT-3; ZNF325	zinc finger protein 12	9	P	182.7	19.039	P	586.4	1554021_a_at	7p22.1	7		zinc finger protein 325				GI:20563681	GO:6355(regulation of transcription, DNA-dependent); GO:6350(transcription)	GO:5622(intracellular); GO:5634(nucleus)	GO:3677(DNA binding); GO:46872(metal ion binding); GO:3676(nucleic acid binding); GO:8270(zinc ion binding)	NM_006956	Hs.431471
2.115	NM_017786	FLJ20366; GOLSYN	hypothetical protein FLJ20366	3.71921	P	75.5	7.86688	P	242.3	218692_at	8q23.2	8		hypothetical protein FLJ20366				GeneID:55638; HPRD:HPRD_07902; GI:148540145		GO:16021(integral to membrane); GO:16020(membrane)		NM_017786	Hs.390738
2.115	NM_018222	MXRA2; FLJ10793; FLJ12254	parvin, alpha	5.94089	P	120.6	12.5649	P	387	217890_s_at	11p15.3	11		parvin, alpha				GeneID:55742; HGNC:14652; HPRD:HPRD_16283; MIM:608120; GI:8922673	GO:7155(cell adhesion)	GO:5737(cytoplasm); GO:5856(cytoskeleton); GO:5925(focal adhesion); GO:30027(lamellipodium); GO:5634(nucleus)	GO:3779(actin binding); GO:5515(protein binding)	NM_018222	Hs.607144
2.115	AA160522	UBE3A	Ubiquitin protein ligase E3A (human papilloma virus E6-associated protein, Angelman syndrome)	13.5271	P	274.6	28.6071	P	881.1	213291_s_at	15q11-q13	15					EST						Hs.654383
2.114	BG110532	RPA1	Transcribed locus, strongly similar to XP_001118046.1 similar to succinate dehydrogenase complex, subunit C isoform 3 precursor isoform 4 [Macaca mulatta]	18.6601	P	378.8	39.4513	P	1215.1	215088_s_at	17	17					EST						Hs.632231
2.114	AB022663	ARA54; HFB30; FLJ26004; HRIHFB2038	ring finger protein 14	6.4532	P	131	13.6396	P	420.1	201824_at	5q23.3-q31.1	5		ring finger protein 14 isoform 1; ring finger protein 14 isoform 2			HFB30	GI:5019618	GO:30521(androgen receptor signaling pathway); GO:45893(positive regulation of transcription, DNA-dependent); GO:6464(protein modification process); GO:6357(regulation of transcription from RNA polymerase II promoter); GO:7165(signal transduction); GO:6350(transcription); GO:6512(ubiquitin cycle)	GO:5737(cytoplasm); GO:5634(nucleus)	GO:50681(androgen receptor binding); GO:16874(ligase activity); GO:46872(metal ion binding); GO:5515(protein binding); GO:19787(small conjugating protein ligase activity); GO:3713(transcription coactivator activity); GO:8270(zinc ion binding)	NM_004290; NM_183398; NM_183399; NM_183400; NM_183401	Hs.483616
2.114	AV708512	PIGN	Phosphatidylinositol glycan anchor biosynthesis, class N	2.02463	P	41.1	4.27922	P	131.8	232101_s_at	18q21.33	18					EST						Hs.157031
2.113	BF221745	KREMEN1	Kringle containing transmembrane protein 1	1.71921	P	34.9	3.63312	P	111.9	227250_at	22q12.1	22					EST						Hs.229335
2.112	NM_024712	CED12; CED-12; ELMO-3; FLJ13824	engulfment and cell motility 3	2.53695	P	51.5	5.35714	P	165	219411_at	16q22.1	16		engulfment and cell motility 3				GeneID:79767; HGNC:17289; HPRD:HPRD_12104; MIM:606422; GI:87298935; CCDS:CCDS10833.1	GO:6915(apoptosis); GO:6909(phagocytosis)	GO:5856(cytoskeleton); GO:16020(membrane)	GO:5515(protein binding)	NM_024712	Hs.377416
2.11	AA115629	FBXL17	F-box and leucine-rich repeat protein 17	1.96059	A	39.8	4.13636	P	127.4	227203_at	5q21.3	5					EST						Hs.657225
2.11	AI703304	DCLRE1B	DNA cross-link repair 1B (PSO2 homolog, S. cerevisiae)	7.65517	P	155.4	16.1494	P	497.4	222889_at	1p13.2	1					EST						Hs.591412
2.109	AA156797	DDX5	Full-length cDNA clone CS0DF030YM05 of Fetal brain of Homo sapiens (human)	6.19212	P	125.7	13.0617	P	402.3	225886_at	17	17					EST						Hs.633299
2.109	BG283995	USP14	Ubiquitin specific peptidase 14 (tRNA-guanine transglycosylase)	9.86207	P	200.2	20.7987	P	640.6	226567_at	18p11.32	18					EST						Hs.464416
2.109	BG492488	C5orf24	Chromosome 5 open reading frame 24	4.43842	P	90.1	9.36039	P	288.3	224875_at	5q31.1	5					EST						Hs.406549
2.109	AV700849		AV700849 GKC Homo sapiens cDNA clone GKCEEG04 3', mRNA sequence.	5.48768	P	111.4	11.5714	P	356.4	227772_at		0					EST
2.108	BE670036		Transcribed locus	2.133	P	43.3	4.49675	P	138.5	228694_at	15	15					EST						Hs.572336
2.108	AF335278	CYP2S1	cytochrome P450, family 2, subfamily S, polypeptide 1	3.37931	P	68.6	7.12338	P	219.4	223385_at	19q13.1	19		cytochrome P450 2S1				GI:13161184	GO:6118(electron transport)	GO:5783(endoplasmic reticulum); GO:16020(membrane); GO:5792(microsome)	GO:20037(heme binding); GO:5506(iron ion binding); GO:46872(metal ion binding); GO:50381(unspecific monooxygenase activity)	NM_030622	Hs.98370
2.107	BE676248	FLJ20186	Hypothetical protein FLJ20186	4.84237	P	98.3	10.2013	P	314.2	225637_at	16q24.3	16					EST						Hs.62771
2.107	AK095692	BAP28; FLJ10359; MGC72083; RP11-385F5.3	HEAT repeat containing 1	2.86207	P	58.1	6.02922	P	185.7	1556348_at	1q43	1					FLI_CDNA; oligo capping; fis (full insert sequence)	RP11-385F5.3		GO:5634(nucleus)	GO:5488(binding); GO:5515(protein binding)		Hs.652333
2.106	NM_001500	GMD	GDP-mannose 4,6-dehydratase	5.41872	P	110	11.4123	P	351.5	204875_s_at	6p25	6	4.2.1.47	GDP-mannose 4,6-dehydratase				RP1-118B18.1	GO:42351('de novo' GDP-L-fucose biosynthetic process); GO:19673(GDP-mannose metabolic process); GO:5975(carbohydrate metabolic process); GO:44237(cellular metabolic process); GO:7159(leukocyte adhesion)	GO:5737(cytoplasm); GO:5622(intracellular)	GO:8446(GDP-mannose 4,6-dehydratase activity); GO:50662(coenzyme binding); GO:16829(lyase activity)	NM_001500	Hs.144496
2.104	AV700558	CYP2R1	Cytochrome P450, family 2, subfamily R, polypeptide 1	3.73399	P	75.8	7.85714	P	242	227109_at	11p15.2	11					EST						Hs.371427
2.104	AI218850	JOSD2	Josephin domain containing 2	2.02463	P	41.1	4.25974	P	131.2	227096_at	19q13.33	19					EST						Hs.467151
2.103	AF237813	GABAT; NPD009; GABA-AT	4-aminobutyrate aminotransferase	1.98522	P	40.3	4.17532	P	128.6	209459_s_at	16p13.2	16	2.6.1.19	NPD009	GABA-transaminase deficiency		FLI_CDNA	GI:9963908	GO:7610(behavior); GO:48148(behavioral response to cocaine); GO:9450(gamma-aminobutyric acid catabolic process); GO:42135(neurotransmitter catabolic process)	GO:32144(4-aminobutyrate transaminase complex); GO:5739(mitochondrion)	GO:47298((S)-3-amino-2-methylpropionate transaminase activity); GO:3867(4-aminobutyrate transaminase activity); GO:42803(protein homodimerization activity); GO:30170(pyridoxal phosphate binding); GO:32145(succinate-semialdehyde dehydrogenase binding); GO:16740(transferase activity)	NM_000663; NM_020686	Hs.336768
2.103	AI669304	ZNF148	Zinc finger protein 148	1.96552	P	39.9	4.13312	P	127.3	238711_s_at	3q21	3					EST						Hs.592591
2.103	AI971089	CRSP2	Cofactor required for Sp1 transcriptional activation, subunit 2, 150kDa	1.73399	P	35.2	3.6461	P	112.3	202611_s_at	Xp11.4-p11.2	23					EST						Hs.407604
2.101	AU151331	LNX2	Ligand of numb-protein X 2	7.3202	P	148.6	15.3831	P	473.8	227569_at	13q12.2	13					EST						Hs.132359
2.101	BE466139		Transcribed locus	4.10837	P	83.4	8.63312	P	265.9	229333_at	3	3					EST						Hs.546324
2.101	AL136903	NIN283; FLJ14846; MGC15430; DKFZp434E229	zinc and ring finger 1	9.64532	P	195.8	20.263	P	624.1	223382_s_at	16q23.1	16		hypothetical protein				GI:12053303; GOA:Q9H083; InterPro:IPR001841; UniProtKB/TrEMBL:Q9H083	GO:6512(ubiquitin cycle)	GO:5768(endosome); GO:16020(membrane)	GO:16874(ligase activity); GO:46872(metal ion binding); GO:5515(protein binding); GO:8270(zinc ion binding)	NM_032268	Hs.427284
2.101	BC016017	HSPC319	glutamate-rich 1	2	P	40.6	4.2013	P	129.4	1563315_s_at	8p23.3	8		hypothetical protein LOC157697								NM_207332	Hs.655310
2.1	AA236927	NEDD1	Neural precursor cell expressed, developmentally down-regulated 1	8.867	P	180	18.6234	P	573.6	234984_at	12q23.1	12					EST						Hs.270084
2.1	BG499947	MAPKAP1	Mitogen-activated protein kinase associated protein 1	6.79803	P	138	14.276	P	439.7	222426_at	9q33.3	9					EST						Hs.495138
2.1	AI935246	KPNA4	Karyopherin alpha 4 (importin alpha 3)	40.0985	P	814	84.1948	P	2593.2	225267_at	3q25.33	3					EST						Hs.288193
2.099	BF432550	MYO1B	Myosin IB	42.8571	P	870	89.9708	P	2771.1	212364_at	2q12-q34	2					EST						Hs.439620
2.099	AA740754	BCLAF1	BCL2-associated transcription factor 1	7.55665	P	153.4	15.8636	P	488.6	201083_s_at	6q22-q23	6					EST						Hs.486542
2.099	U07139	CACNLB3	calcium channel, voltage-dependent, beta 3 subunit	1.78818	P	36.3	3.75325	P	115.6	34726_at	12q13	12		voltage-gated calcium channel beta subunit				GI:463891	GO:50852(T cell receptor signaling pathway); GO:6816(calcium ion transport); GO:6811(ion transport)	GO:16020(membrane); GO:5891(voltage-gated calcium channel complex)	GO:5509(calcium ion binding); GO:15270(dihydropyridine-sensitive calcium channel activity); GO:5515(protein binding)	NM_000725	Hs.250712
2.099	AK000311	CRKL	v-crk sarcoma virus CT10 oncogene homolog (avian)-like	32.5468	P	660.7	68.3052	P	2103.8	212180_at	22q11	22		v-crk sarcoma virus CT10 oncogene homolog (avian)-like			FLI_CDNA; oligo capping; fis (full insert sequence)		GO:7254(JNK cascade); GO:7265(Ras protein signal transduction); GO:9952(anterior/posterior pattern formation); GO:1568(blood vessel development); GO:6928(cell motility); GO:7507(heart development); GO:7242(intracellular signaling cascade); GO:9887(organ morphogenesis); GO:60017(parathyroid gland development); GO:7389(pattern specification process); GO:6468(protein amino acid phosphorylation); GO:…		GO:5070(SH3/SH2 adaptor activity); GO:5515(protein binding); GO:4713(protein-tyrosine kinase activity)	NM_005207	Hs.592205
2.099	AF241785	Gcap14; FLJ14262; FLJ25809; bA486O22.1	KIAA1128	3.61084	P	73.3	7.57792	P	233.4	209379_s_at	10q23.1	10		NPD012			FLI_CDNA	GI:12005487	carbohydrate metabolism	membrane	exo-alpha-sialidase activity	NM_018999	Hs.461988
2.098	AI685060	CALD1	Caldesmon 1	2.73399	A	55.5	5.73701	P	176.7	201615_x_at	7q33	7					EST						Hs.490203
2.098	AI954700	FUSIP1	FUS interacting protein (serine/arginine-rich) 1	4.04926	P	82.2	8.49675	P	261.7	225348_at	1p36.11	1					EST						Hs.652334
2.098	AW276522	SLC6A8	Solute carrier family 6 (neurotransmitter transporter, creatine), member 8	4.65025	P	94.4	9.75649	P	300.5	213843_x_at	Xq28	23					EST						Hs.540696
2.098	AB011151	BDG29; BDG-29; MGC14139; MGC126527	zinc finger, CCHC domain containing 14	5.29557	P	107.5	11.1104	P	342.2	212655_at	16q24.2	16		KIAA0579 protein			KIAA0579 protein	GI:20521089			GO:46872(metal ion binding); GO:3676(nucleic acid binding); GO:8270(zinc ion binding)	NM_015144	Hs.156231
2.097	BC005250	MED7; CRSP33; MGC12284	cofactor required for Sp1 transcriptional activation, subunit 9, 33kDa	5.15764	P	104.7	10.8149	P	333.1	204349_at	5q33.3	5		cofactor required for Sp1 transcriptional activation, subunit 9, 33kDa			MGC	GeneID:9443; HGNC:2378; MIM:605045; GI:13528909	GO:45941(positive regulation of transcription); GO:6357(regulation of transcription from RNA polymerase II promoter); GO:6350(transcription); GO:6367(transcription initiation from RNA polymerase II promoter)	GO:5634(nucleus); GO:5667(transcription factor complex)	GO:5515(protein binding); GO:4872(receptor activity); GO:3713(transcription coactivator activity); GO:30528(transcription regulator activity)	NM_004270	Hs.279902
2.097	BF696912	SEC10L1	602129674F1 NIH_MGC_56 Homo sapiens cDNA clone IMAGE:4286178 5', mRNA sequence.	15.7044	P	318.8	32.9253	P	1014.1	222726_s_at	14q22.3	14					EST						Hs.365863
2.096	AB051530	AIP1; AF9Q34; DIP1/2; FLJ39072; KIAA1743	DAB2 interacting protein	3.68966	P	74.9	7.73377	P	238.2	225020_at	9q33.1-q33.3	9		KIAA1743 protein				RP11-298A17.1	GO:7049(cell cycle); GO:45786(negative regulation of progression through cell cycle); GO:51056(regulation of small GTPase mediated signal transduction)	GO:5622(intracellular); GO:16020(membrane)	GO:5096(GTPase activator activity)	NM_032552; NM_138709	Hs.522378
2.095	AI890761		wm95d09.x1 NCI_CGAP_Ut2 Homo sapiens cDNA clone IMAGE:2443697 3' similar to contains Alu repetitive element;, mRNA sequence.	3.42365	P	69.5	7.17208	P	220.9	226483_at		0					EST
2.094	NM_018048	FLJ10292; mago; magoh	mago-nashi homolog 2	6.22168	P	126.3	13.0292	P	401.3	218894_s_at	12p13.2	12		mago-nashi homolog 2				GeneID:55110; HPRD:HPRD_08544; GI:8922331; CCDS:CCDS8628.1	GO:8380(RNA splicing); GO:6397(mRNA processing); GO:51028(mRNA transport); GO:6810(transport)	GO:5634(nucleus)	GO:3723(RNA binding)	NM_018048	Hs.104650
2.093	BC000323	MF1; RAD2; FEN-1	flap structure-specific endonuclease 1	28.5419	P	579.4	59.7403	P	1840	204767_s_at	11q12	11		flap structure-specific endonuclease 1			MGC	GeneID:2237; HGNC:3650; MIM:600393; GI:12653113	GO:6260(DNA replication); GO:9650(UV protection); GO:6302(double-strand break repair); GO:48015(phosphoinositide-mediated signaling)	GO:5634(nucleus)	GO:8409(5'-3' exonuclease activity); GO:17108(5'-flap endonuclease activity); GO:3684(damaged DNA binding); GO:3690(double-stranded DNA binding); GO:8309(double-stranded DNA specific exodeoxyribonuclease activity); GO:4519(endonuclease activity); GO:16787(hydrolase activity); GO:287(magnesium ion binding); GO:30145(manganese ion binding); GO:5515(protein binding); GO:4523(ribonuclease H activity)	NM_004111	Hs.409065
2.092	AI953360	LYPLAL1	Lysophospholipase-like 1	1.66502	P	33.8	3.48377	P	107.3	230174_at	1q41	1					EST						Hs.657617
2.092	NM_005655	EGRA; TIEG; TIEG1	Kruppel-like factor 10	19.3005	P	391.8	40.3701	P	1243.4	202393_s_at	8q22.2	8		Kruppel-like factor 10 isoform a				GeneID:7071; HGNC:11810; HPRD:HPRD_03527; MIM:601878; GI:5032177; CCDS:CCDS6294.1	GO:30282(bone mineralization); GO:8283(cell proliferation); GO:7267(cell-cell signaling); GO:8285(negative regulation of cell proliferation); GO:122(negative regulation of transcription from RNA polymerase II promoter); GO:45672(positive regulation of osteoclast differentiation); GO:6355(regulation of transcription, DNA-dependent); GO:1501(skeletal development); GO:7179(transforming growth factor…	GO:5622(intracellular); GO:5634(nucleus)	GO:46872(metal ion binding); GO:3676(nucleic acid binding); GO:3700(transcription factor activity); GO:8270(zinc ion binding)	NM_005655	Hs.435001
2.092	AF220152	AZU-1; ECTACC	transforming, acidic coiled-coil containing protein 2	3.26601	P	66.3	6.83117	P	210.4	211382_s_at	10q26	10		TACC2				GI:7934572		GO:5634(nucleus)	GO:5515(protein binding)	NM_006997; NM_206860; NM_206861; NM_206862	Hs.501252
2.091	AI341142	PCGF5	Polycomb group ring finger 5	1.7931	P	36.4	3.75	P	115.5	235331_x_at	10q23.32	10					EST						Hs.500512
2.09	AF070596	TMEM159	transmembrane protein 159	2.59606	P	52.7	5.42532	P	167.1	213272_s_at	16p12	16		promethin			FLI_CDNA			GO:16021(integral to membrane); GO:16020(membrane)		NM_020422	Hs.258212
2.089	AB020635	KIAA0828; FLJ21719	adenosylhomocysteinase 3	2.69951	P	54.8	5.63961	P	173.7	212814_at	7q32.1	7		KIAA0828 protein				GI:4240145	GO:6730(one-carbon compound metabolic process)		GO:4013(adenosylhomocysteinase activity); GO:16787(hydrolase activity)	NM_015328	Hs.600789
2.089	AI692906	LOC153364	Similar to metallo-beta-lactamase superfamily protein	3.45813	P	70.2	7.22403	P	222.5	230298_at	5q14.3	5					EST						Hs.64004
2.089	AI653730	CALM1	Calmodulin 1 (phosphorylase kinase, delta)	19.5616	P	397.1	40.8571	P	1258.4	211985_s_at	14q24-q31	14					EST						Hs.282410
2.089	BC001283	NFIB2; NFIB3; NFI-RED	nuclear factor I/B	14.7685	P	299.8	30.8442	P	950	209290_s_at	9p24.1	9		nuclear factor I/B			MGC	RP11-280O24.2	GO:6260(DNA replication); GO:6355(regulation of transcription, DNA-dependent); GO:6350(transcription)	GO:5622(intracellular); GO:5634(nucleus)	GO:3700(transcription factor activity)	NM_005596	Hs.370359
2.088	BE964048	TTL	601657623R1 NIH_MGC_68 Homo sapiens cDNA clone IMAGE:3875909 3', mRNA sequence.	10.9212	P	221.7	22.802	P	702.3	224896_s_at	2q13	2					EST						Hs.358997
2.088	BC002480	SRD5A2L	steroid 5 alpha-reductase 2-like	6.75369	P	137.1	14.1007	P	434.3	222750_s_at	4q12	4		steroid 5 alpha-reductase 2-like			MGC	GeneID:79644; GI:12803325	superoxide metabolism	GO:16021(integral to membrane)	GO:3865(3-oxo-5-alpha-steroid 4-dehydrogenase activity)	NM_024592	Hs.590906
2.088	NM_004703	RAB5EP; RABPT5	rabaptin, RAB GTPase binding effector protein 1	3.85222	P	78.2	8.04221	P	247.7	203223_at	17p13.2	17		rabaptin, RAB GTPase binding effector protein 1 isoform 1				GeneID:9135; HGNC:17677; HPRD:HPRD_04684; MIM:603616; GI:31377798				NM_004703	Hs.592121
2.087	NM_030571	N4WBP5; MGC10924	Nedd4 family interacting protein 1	39.5862	P	803.6	82.6299	P	2545	217800_s_at	5q31.3	5		Nedd4 family interacting protein 1				GeneID:80762; HGNC:17592; HPRD:HPRD_14816; GI:13386480; CCDS:CCDS4273.1	GO:43123(positive regulation of I-kappaB kinase/NF-kappaB cascade)	GO:16021(integral to membrane); GO:16020(membrane)	GO:5515(protein binding); GO:4871(signal transducer activity)	NM_030571	Hs.9788
2.087	AW193764	CXYorf1	Chromosomes X and Y open reading frame 1	1.6601	A	33.7	3.46429	M	106.7	1557034_s_at	Xq28	23					EST						Hs.461200
2.086	BE872563	KIF2A	Kinesin heavy chain member 2A	5.18227	P	105.2	10.8084	P	332.9	203086_at	5q12-q13	5					EST						Hs.558351
2.086	AL137749	ISYNA1	myo-inositol 1-phosphate synthase A1	2.51724	P	51.1	5.25	P	161.7	222240_s_at	19p13.11	19		hypothetical protein				GI:6808385; GOA:Q9NSU0; HSSP:P11986; InterPro:IPR002587; InterPro:IPR013021; UniProtKB/TrEMBL:Q9NSU0	GO:6021(inositol biosynthetic process); GO:8654(phospholipid biosynthetic process)		GO:4512(inositol-3-phosphate synthase activity)	NM_016368	Hs.405873
2.085	AL577809	MKI67IP	MKI67 (FHA domain) interacting nucleolar phosphoprotein	12.6946	P	257.7	26.474	P	815.4	224713_at	2q14.3	2					EST						Hs.367842
2.085	NM_015936	CGI-04	CGI-04 protein	19.197	P	389.7	40.0195	P	1232.6	218470_at	12p11.21	12		CGI-04 protein				GeneID:51067; LocusID:51067; GI:7705710	tyrosyl-tRNA aminoacylation	mitochondrion	ATP binding; tyrosine-tRNA ligase activity	NM_015936	Hs.376743
2.085	BG261090	MLSTD2	Male sterility domain containing 2	12.1232	P	246.1	25.2727	P	778.4	1558014_s_at	11p15.2	11					EST						Hs.501991
2.085	N38751	KLHL22	Kelch-like 22 (Drosophila)	2.51232	A	51	5.23701	P	161.3	221838_at	22q11.21	22					EST						Hs.517419
2.083	NM_012382	OSRF	tetratricopeptide repeat domain 33	2.32512	P	47.2	4.84416	P	149.2	219421_at	5p15.2-p12	5		tetratricopeptide repeat domain 33				GeneID:23548; HGNC:29959; HPRD:HPRD_17807; GI:7110679; CCDS:CCDS3931.1			GO:5488(binding)	NM_012382	Hs.348915
2.083	NM_022470	WIG1; WIG-1; PAG608; FLJ12296; MGC10613	zinc finger, matrin type 3	4.76355	P	96.7	9.92208	P	305.6	219628_at	3q26.3-q27	3		p53 target zinc finger protein isoform 1				GeneID:64393; HGNC:29983; HPRD:HPRD_07343; MIM:606452; GI:11968019; CCDS:CCDS3224.1		GO:5622(intracellular); GO:5634(nucleus)	GO:3676(nucleic acid binding); GO:8270(zinc ion binding)	NM_022470; NM_152240	Hs.386299
2.083	BC030528	Gcap14; FLJ14262; FLJ25809; bA486O22.1	KIAA1128	1.78818	P	36.3	3.72403	P	114.7	1554132_a_at	10q23.1	10		KIAA1128 protein			MGC	GeneID:54462; GI:20988566	carbohydrate metabolism	membrane	exo-alpha-sialidase activity	NM_018999	Hs.461988
2.082	AF271776		Homo sapiens DC48 mRNA, complete cds.	2.22167	P	45.1	4.62662	P	142.5	224375_at		0		DC48			FLI_CDNA	GI:12006209
2.082	AW237165	ZNF297B	Transcribed locus	2.06897	P	42	4.30844	P	132.7	231393_x_at	9	9					EST						Hs.355581
2.082	BG285417	SH3D19	SH3 domain protein D19	8.40887	P	170.7	17.5065	P	539.2	225162_at	4q31.3	4					EST						Hs.567725
2.082	AF217190	DDX36; MLEL1; KIAA1488	DEAH (Asp-Glu-Ala-His) box polypeptide 36	12.1823	P	247.3	25.3604	P	781.1	223140_s_at	3	3		MLEL1 protein				GI:11526793		GO:5634(nucleus)	GO:5524(ATP binding); GO:8026(ATP-dependent helicase activity); GO:16787(hydrolase activity); GO:3676(nucleic acid binding); GO:166(nucleotide binding); GO:5515(protein binding)	NM_020865	Hs.446270
2.081	BG251821	MYO1C	Myosin IC	11.6601	P	236.7	24.2695	P	747.5	225080_at	17p13	17					EST						Hs.286226
2.081	AF321125	DUP; RIS2	chromatin licensing and DNA replication factor 1	5.32512	P	108.1	11.0812	P	341.3	209832_s_at	16q24.3	16		DNA replication factor				GI:12007405	GO:6260(DNA replication); GO:76(DNA replication checkpoint); GO:7049(cell cycle); GO:30174(regulation of DNA replication initiation); GO:7090(regulation of S phase of mitotic cell cycle)	GO:5634(nucleus); GO:5657(replication fork)	GO:3677(DNA binding); GO:5515(protein binding)	NM_030928	Hs.122908
2.081	AI743979	TCEAL8	Transcription elongation factor A (SII)-like 8	1.69458	P	34.4	3.52597	P	108.6	224819_at	Xq22.1	23					EST						Hs.389734
2.081	BF223040	FLJ20360	Transcribed locus	2.26108	P	45.9	4.70455	P	144.9	227777_at	10	10					EST						Hs.643675
2.079	NM_012088	6PGL	6-phosphogluconolactonase	9.10837	P	184.9	18.9351	P	583.2	218388_at	19p13.2	19	3.1.1.31	6-phosphogluconolactonase				GeneID:25796; HGNC:8903; HPRD:HPRD_12001; MIM:604951; GI:6912586; CCDS:CCDS12361.1	GO:5975(carbohydrate metabolic process); GO:6098(pentose-phosphate shunt)		GO:17057(6-phosphogluconolactonase activity); GO:16787(hydrolase activity)	NM_012088	Hs.466165
2.079	NM_004945	DYN2; DYNII; CMTDI1; CMTDIB	dynamin 2	3.83744	P	77.9	7.97727	P	245.7	202253_s_at	19p13.2	19	3.6.5.5	dynamin 2 isoform 3	Charcot-Marie-Tooth disease, dominant intermediate 1; Charcot-Marie-Tooth disease, dominant intermediate B; Myopathy, centronuclear			GeneID:1785; HGNC:2974; HPRD:HPRD_03852; MIM:602378; GI:56549119; CCDS:CCDS32907.1	GO:86(G2/M transition of mitotic cell cycle); GO:6897(endocytosis); GO:43065(positive regulation of apoptosis); GO:45449(regulation of transcription); GO:7165(signal transduction); GO:48489(synaptic vesicle transport)	GO:5737(cytoplasm); GO:5874(microtubule); GO:45211(postsynaptic membrane)	GO:5525(GTP binding); GO:3924(GTPase activity); GO:19899(enzyme binding); GO:16787(hydrolase activity); GO:8017(microtubule binding); GO:3774(motor activity); GO:166(nucleotide binding); GO:16563(transcriptional activator activity)	NM_004945	Hs.211463
2.078	BG530368	CCNI	Cyclin I	36.33	P	737.5	75.5097	P	2325.7	208655_at	4q21.1	4					EST						Hs.518827
2.078	AV706396	LOC149448	Hypothetical protein LOC149448	2.93596	P	59.6	6.10065	P	187.9	226969_at	1q43	1					EST						Hs.593721
2.077	AW188464	USP53	Transcribed locus	3.07882	P	62.5	6.3961	P	197	230083_at	4	4					EST						Hs.600133
2.077	AW444778	C20orf121	Chromosome 20 open reading frame 121	6.95074	P	141.1	14.4383	P	444.7	228031_at	20q13.12	20					EST						Hs.283869
2.077	NM_013259	NP22; NP25	transgelin 3	4.7734	P	96.9	9.91234	P	305.3	204743_at	3q13.2	3		transgelin 3				GeneID:29114; HGNC:29868; HPRD:HPRD_12136; MIM:607953; GI:56549135; CCDS:CCDS33816.1	GO:7417(central nervous system development); GO:7517(muscle development)			NM_013259	Hs.169330
2.076	W72331	MGC61598	Similar to ankyrin-repeat protein Nrarp	3.40887	P	69.2	7.07792	P	218	226499_at	9q34.3	9					EST						Hs.535075
2.076	BF111719	AGPS	Transcribed locus	5.91626	P	120.1	12.2825	P	378.3	225108_at	2	2					EST						Hs.516543
2.076	AL545035	LDLRAP1	Low density lipoprotein receptor adaptor protein 1	3.32512	P	67.5	6.9026	P	212.6	221790_s_at	1p36-p35	1					EST						Hs.590911
2.076	AA883074	NRBF2	Nuclear receptor binding factor 2	6.2266	P	126.4	12.9253	P	398.1	221803_s_at	10q21.2	10					EST						Hs.449628
2.076	NM_004078	CRP; CRP1; CSRP; CYRP; D1S181E; DKFZp686M148	cysteine and glycine-rich protein 1	20.8424	P	423.1	43.263	P	1332.5	200621_at	1q32	1		cysteine and glycine-rich protein 1				GeneID:1465; HGNC:2469; HPRD:HPRD_00470; MIM:123876; GI:4758086; CCDS:CCDS1413.1		GO:5634(nucleus)	GO:46872(metal ion binding); GO:5515(protein binding); GO:8270(zinc ion binding)	NM_004078	Hs.108080
2.075	NM_017902	FIH1; FLJ20615; FLJ22027; DKFZp762F1811	hypoxia-inducible factor 1, alpha subunit inhibitor	3.65025	P	74.1	7.57468	P	233.3	218525_s_at	10q24	10		hypoxia-inducible factor 1, alpha subunit inhibitor				GeneID:55662; HGNC:17113; HPRD:HPRD_09426; MIM:606615; GI:148596936; CCDS:CCDS7498.1	GO:6355(regulation of transcription, DNA-dependent); GO:6350(transcription)	GO:5634(nucleus)	GO:5506(iron ion binding); GO:46872(metal ion binding); GO:16491(oxidoreductase activity); GO:16702(oxidoreductase activity, acting on single donors with incorporation of molecular oxygen, incorporation of two atoms of oxygen); GO:4597(peptide-aspartate beta-dioxygenase activity); GO:5515(protein binding)	NM_017902	Hs.500788
2.075	BE243270	HECTD1	HECT domain containing 1	4.71429	P	95.7	9.78247	P	301.3	241955_at	14q12	14					EST						Hs.654776
2.075	AW173157	PAQR3	Progestin and adipoQ receptor family member III	10.6158	P	215.5	22.026	P	678.4	213372_at	4q21.21	4					EST						Hs.657312
2.075	NM_000328	CRD; RP3; COD1; PCDX; RP15; XLRP3; orf15; CORDX1	retinitis pigmentosa GTPase regulator	2.06404	P	41.9	4.28247	P	131.9	207624_s_at	Xp11.4	23		retinitis pigmentosa GTPase regulator isoform A	Cone dystrophy-1; Cone-rod dystrophy; Macular degeneration, X-linked atrophic; Retinitis pigmentosa, X-linked with deafness and sinorespiratory infections; Retinitis pigmentosa, X-linked, with recurrent respiratory infections; Retinitis pigmentosa-3			GeneID:6103; HGNC:10295; HPRD:HPRD_02425; MIM:312610; GI:4506581; CCDS:CCDS14246.1	GO:6886(intracellular protein transport); GO:50896(response to stimulus); GO:7605(sensory perception of sound); GO:7601(visual perception)	GO:5794(Golgi apparatus)	GO:5085(guanyl-nucleotide exchange factor activity); GO:5515(protein binding)	NM_000328	Hs.61438
2.075	BF591031	C20orf42	Chromosome 20 open reading frame 42	14.7143	P	298.7	30.526	P	940.2	229545_at	20p12.3	20					EST						Hs.472054
2.074	NM_002032	FTH; PLIF; FTHL6; PIG15; MGC104426	ferritin, heavy polypeptide 1	122.635	P	2489.5	254.403	P	7835.6	200748_s_at	11q13	11		ferritin, heavy polypeptide 1	Iron overload, autosomal dominant			GeneID:2495; HGNC:3976; HPRD:HPRD_00615; MIM:134770; GI:56682959	GO:8283(cell proliferation); GO:6955(immune response); GO:6880(intracellular sequestering of iron ion); GO:6879(iron ion homeostasis); GO:6826(iron ion transport); GO:8285(negative regulation of cell proliferation)	GO:8043(ferritin complex); GO:5886(plasma membrane)	GO:5488(binding); GO:8199(ferric iron binding); GO:4322(ferroxidase activity); GO:19900(kinase binding); GO:16491(oxidoreductase activity); GO:5515(protein binding)	NM_002032	Hs.524910
2.074	BC002649	H1.2; H1F2; MGC3992	histone cluster 1, H1c	2.1133	P	42.9	4.38312	P	135	209398_at	6p21.3	6		histone cluster 1, H1c			MGC	GeneID:3006; HGNC:4716; MIM:142710; GI:12803629	GO:7001(chromosome organization and biogenesis (sensu Eukaryota)); GO:6334(nucleosome assembly); GO:16584(nucleosome spacing)	GO:5694(chromosome); GO:786(nucleosome); GO:5634(nucleus)	GO:3677(DNA binding); GO:5515(protein binding)	NM_005319
2.074	BF941204	C16orf44	CDNA FLJ31635 fis, clone NT2RI2003420	3.69951	P	75.1	7.67208	P	236.3	238523_at	16	16					EST						Hs.222731
2.074	AB002330	SR140; KIAA0332; MGC133197	U2-associated SR140 protein	12.9064	P	262	26.763	P	824.3	212061_at	3q23	3					KIAA0332	GI:2224605	GO:6396(RNA processing)	nucleus	GO:3723(RNA binding); GO:166(nucleotide binding)		Hs.596572
2.073	M97501	RSN; CLIP; CYLN1; CLIP170; CLIP-170; MGC131604	CAP-GLY domain containing linker protein 1	7.41379	P	150.5	15.3701	P	473.4	210716_s_at	12q24.3	12		cytoplasmic linker protein-170 alpha-2			cytoplasmic linker protein-170 alpha-2; microtubule binding protein	GI:180622	GO:7067(mitosis)	GO:5768(endosome); GO:5882(intermediate filament); GO:776(kinetochore); GO:5874(microtubule)	GO:46872(metal ion binding); GO:8017(microtubule binding); GO:3676(nucleic acid binding); GO:5515(protein binding); GO:42803(protein homodimerization activity); GO:8270(zinc ion binding)	NM_002956; NM_198240	Hs.524809
2.073	NM_006595	AAC11; AAC-11; API5L1	apoptosis inhibitor 5	37.5813	P	762.9	77.9091	P	2399.6	201687_s_at	11p11.2	11		apoptosis inhibitor 5				GeneID:8539; HGNC:594; HPRD:HPRD_16500; MIM:609774; GI:5729730; CCDS:CCDS31465.1	GO:6916(anti-apoptosis); GO:6915(apoptosis)	GO:5737(cytoplasm); GO:5634(nucleus); GO:5681(spliceosome)	GO:17134(fibroblast growth factor binding)	NM_006595	Hs.435771
2.072	NM_003662	PIR	pirin (iron-binding nuclear protein)	3.55172	P	72.1	7.36039	P	226.7	207469_s_at	Xp22.2	23		pirin				GeneID:8544; HGNC:30048; HPRD:HPRD_04510; MIM:603329; GI:4505823; CCDS:CCDS14167.1	GO:6366(transcription from RNA polymerase II promoter)	GO:5634(nucleus)	GO:5506(iron ion binding); GO:46872(metal ion binding); GO:3712(transcription cofactor activity)	NM_003662	Hs.495728
2.072	AK024280	SRG1; SYT11	synaptotagmin XII	3.18227	P	64.6	6.59416	P	203.1	228072_at	11q13.1	11		synaptotagmin XII			FLI_CDNA; oligo capping; fis (full insert sequence)		GO:6810(transport)	GO:16021(integral to membrane); GO:16020(membrane); GO:45202(synapse); GO:8021(synaptic vesicle)	GO:5215(transporter activity)	NM_177963	Hs.287636
2.072	AI817418	LOC116236	Hypothetical protein LOC116236	3.25616	P	66.1	6.74675	P	207.8	226796_at	17q11.2	17					EST						Hs.106510
2.071	AW165960	PTP4A1	Protein tyrosine phosphatase type IVA, member 1	20.1921	P	409.9	41.8214	P	1288.1	200731_s_at	6q12	6					EST						Hs.227777
2.071	AL046054	PTOV1	Prostate tumor overexpressed gene 1	5.16256	P	104.8	10.6916	P	329.3	212032_s_at	19q13.33	19					EST						Hs.587979
2.071	NM_003930	PRAP; RA70; SAPS; SCAP2; SKAP55R; MGC10411; MGC33304; SKAP-HOM	src kinase associated phosphoprotein 2	4.4532	P	90.4	9.22078	P	284	204362_at	7p21-p15	7		src kinase associated phosphoprotein 2				GeneID:8935; HGNC:15687; HPRD:HPRD_05558; MIM:605215; GI:16753212; CCDS:CCDS5400.1	GO:42113(B cell activation); GO:8285(negative regulation of cell proliferation); GO:6461(protein complex assembly); GO:7165(signal transduction)	GO:5737(cytoplasm); GO:5886(plasma membrane)	GO:5070(SH3/SH2 adaptor activity)	NM_003930	Hs.200770
2.07	AI361034	NOX1	Transcribed locus	5.11823	P	103.9	10.5942	P	326.3	230399_at	X	23					EST						Hs.555931
2.069	BU686397	ZNF813	Zinc finger protein 813	4.14778	P	84.2	8.58117	P	264.3	1558942_at	19q13.41	19					EST						Hs.433293
2.069	AU155094	ANXA1	Annexin A1	2.12808	P	43.2	4.4026	P	135.6	233011_at	9q12	9					EST						Hs.494173
2.068	NM_001995	ACS1; LACS; FACL1; FACL2; LACS1; LACS2	acyl-CoA synthetase long-chain family member 1	4.05419	P	82.3	8.38312	P	258.2	207275_s_at	4q34-q35	4	6.2.1.3	acyl-CoA synthetase long-chain family member 1				GeneID:2180; HGNC:3569; HPRD:HPRD_01068; MIM:152425; GI:40807491; CCDS:CCDS3839.1	GO:7586(digestion); GO:6631(fatty acid metabolic process); GO:6629(lipid metabolic process); GO:8152(metabolic process)	GO:16021(integral to membrane); GO:16020(membrane); GO:5739(mitochondrion); GO:5777(peroxisome)	GO:3824(catalytic activity); GO:16874(ligase activity); GO:4467(long-chain-fatty-acid-CoA ligase activity); GO:287(magnesium ion binding)	NM_001995	Hs.406678
2.066	AA251906	METT5D1	Methyltransferase 5 domain containing 1	3.55172	P	72.1	7.33766	P	226	238773_at	11p14.1	11					EST						Hs.243326
2.066	AJ278245	TASP; GPR69B; MGC87139	LanC lantibiotic synthetase component C-like 2 (bacterial)	4.99507	P	101.4	10.3182	P	317.8	222561_at	7q31.1-q31.33	7		LanC-like protein 2		putative role in peptide modification	LanC-like protein 2; lancl2 gene	GI:12227252; GOA:Q9NS86; HGNC:6509; InterPro:IPR007822; InterPro:IPR008928; UniProtKB/Swiss-Prot:Q9NS86	GO:16481(negative regulation of transcription)	GO:5829(cytosol); GO:5634(nucleus); GO:5886(plasma membrane)	GO:5524(ATP binding); GO:5525(GTP binding)	NM_018697	Hs.655117
2.066	AL040708	ARIH1	Ariadne homolog, ubiquitin-conjugating enzyme E2 binding protein, 1 (Drosophila)	8.97537	P	182.2	18.539	P	571	201880_at	15q24	15					EST						Hs.268787
2.065	AC006942			3.42365	P	69.5	7.07143	P	217.8	234068_s_at		0
2.065	NM_018374	FLJ11273; MGC33727	transmembrane protein 106B	14.6798	P	298	30.3117	P	933.6	218930_s_at	7p21.3	7		hypothetical protein LOC54664				GeneID:54664; HGNC:22407; HPRD:HPRD_07745; GI:40254893; CCDS:CCDS5358.1		GO:16021(integral to membrane); GO:16020(membrane)		NM_018374	Hs.396358
2.063	N32181	POLR1D	Polymerase (RNA) I polypeptide D, 16kDa	9.04926	P	183.7	18.6721	P	575.1	224874_at	13q12.2	13					EST						Hs.507584
2.063	AF305239	PKY; YAK1; DYRK6; FIST3	homeodomain interacting protein kinase 3	5.66995	P	115.1	11.6981	P	360.3	210148_at	11p13	11		Fas-interacting serine/threonine kinase 3				RP1-8L15.1	GO:6916(anti-apoptosis); GO:6915(apoptosis); GO:43508(negative regulation of JNK activity); GO:18105(peptidyl-serine phosphorylation); GO:18107(peptidyl-threonine phosphorylation); GO:6355(regulation of transcription, DNA-dependent); GO:6350(transcription)	GO:5634(nucleus)	GO:5524(ATP binding); GO:166(nucleotide binding); GO:19901(protein kinase binding); GO:4674(protein serine/threonine kinase activity); GO:16740(transferase activity)	NM_005734	Hs.201918
2.063	NM_000177	DKFZp313L0718	gelsolin (amyloidosis, Finnish type)	12.1379	P	246.4	25.039	P	771.2	200696_s_at	9q33	9		gelsolin isoform a precursor	Amyloidosis, Finnish type			GeneID:2934; HGNC:4620; HPRD:HPRD_00674; MIM:137350; GI:4504165; CCDS:CCDS6828.1	GO:30041(actin filament polymerization); GO:51014(actin filament severing); GO:51016(barbed-end actin filament capping)	GO:15629(actin cytoskeleton); GO:5829(cytosol); GO:5576(extracellular region)	GO:3779(actin binding); GO:5509(calcium ion binding); GO:5515(protein binding)	NM_000177; NM_198252	Hs.522373
2.063	BE503584	PHKA1	Phosphorylase kinase, alpha 1 (muscle)	2.80788	P	57	5.79221	P	178.4	229876_at	Xq12-q13	23					EST						Hs.201379
2.062	N23586	C10orf78	yv99a09.r1 Soares melanocyte 2NbHM Homo sapiens cDNA clone IMAGE:250840 5' similar to contains Alu repetitive element;, mRNA sequence.	8.74384	P	177.5	18.0325	P	555.4	238794_at	10q25.1	10					EST						Hs.93667
2.062	NM_015559	SEB; KIAA0437	SET binding protein 1	2.48768	P	50.5	5.12987	P	158	205933_at	18q21.1	18		SET binding protein 1				GeneID:26040; HGNC:15573; HPRD:HPRD_10224; MIM:611060; GI:7662122; CCDS:CCDS11923.1	regulation of transcription, DNA-dependent	GO:5634(nucleus)	GO:3677(DNA binding); GO:5515(protein binding)	NM_015559	Hs.435458
2.062	AF245044	LP2642; NT5C2L1; C6orf200; MGC24302; MGC131837	5'-nucleotidase domain containing 1	4.65025	P	94.4	9.58766	P	295.3	223178_s_at	6q22.1	6		HT023			FLI_CDNA	GI:12005503				NM_152729	Hs.520341
2.062	BC001247	EPLIN; SREBP3; FLJ38853; MGC131726	LIM domain and actin binding 1	40.9852	P	832	84.5	P	2602.6	222457_s_at	12q13	12		LIMA1 protein			MGC	GeneID:51474; HGNC:24636; MIM:608364; GI:62914004	GO:51017(actin filament bundle formation); GO:30835(negative regulation of actin filament depolymerization); GO:31529(ruffle organization and biogenesis)	GO:15629(actin cytoskeleton); GO:5925(focal adhesion); GO:1725(stress fiber)	GO:51015(actin filament binding); GO:3785(actin monomer binding); GO:46872(metal ion binding); GO:8270(zinc ion binding)	NM_016357	Hs.525419
2.061	U71088	MEK5; MAPKK5; PRKMK5; HsT17454	mitogen-activated protein kinase kinase 5	1.66502	A	33.8	3.43182	P	105.7	211370_s_at	15q23	15		MAP kinase kinase MEK5c		threonine/tyrosine kinsase		GI:146739104	GO:6468(protein amino acid phosphorylation); GO:7165(signal transduction)		GO:5524(ATP binding); GO:166(nucleotide binding); GO:5515(protein binding); GO:4674(protein serine/threonine kinase activity); GO:4713(protein-tyrosine kinase activity); GO:16740(transferase activity)	NM_002757; NM_145160; NM_145161; NM_145162
2.06	X72631	EAR1; hRev; THRA1; THRAL; ear-1	nuclear receptor subfamily 1, group D, member 1	3.02463	A	61.4	6.23052	P	191.9	31637_s_at	17q11.2	17		Rev-ErbAalpha protein			hRev gene; Rev-ErbAalpha; thyroid hormone receptor	GI:5804932; GDB:9957382; GOA:P20393; HGNC:7962; PDB:1A6Y; PDB:1EF6; PDB:1GA5; PDB:1HLZ; UniProtKB/Swiss-Prot:P20393	GO:7623(circadian rhythm); GO:6355(regulation of transcription, DNA-dependent); GO:6350(transcription)	GO:5634(nucleus)	GO:46872(metal ion binding); GO:43565(sequence-specific DNA binding); GO:3707(steroid hormone receptor activity); GO:3714(transcription corepressor activity); GO:3700(transcription factor activity); GO:8270(zinc ion binding)	NM_021724	Hs.592130
2.059	AI022089	CSNK2A2	Casein kinase 2, alpha prime polypeptide	15.1921	P	308.4	31.2857	P	963.6	224922_at	16q21	16					EST						Hs.82201
2.058	AW293343	KIAA0738	KIAA0738 gene product	2.68473	P	54.5	5.52597	P	170.2	212979_s_at	7q35	7					EST						Hs.406492
2.058	AY072911	CAR; HCAR	coxsackie virus and adenovirus receptor	3.24631	P	65.9	6.68182	P	205.8	1555716_a_at	21q21.1	21		coxsackie-adenovirus-receptor isoform CAR3/7				GI:18482480	GO:7155(cell adhesion)	GO:5887(integral to plasma membrane); GO:5886(plasma membrane); GO:5923(tight junction)	GO:5515(protein binding); GO:4872(receptor activity)	NM_001338	Hs.693697
2.058	NM_145039	MGC16385; FLJ23771; FLJ31569; MGC13198	hypothetical protein MGC16385	2.89655	P	58.8	5.96104	P	183.6	1552330_at	16q24.3	16		hypothetical protein LOC92806				GeneID:92806; HPRD:HPRD_08321; GI:49619234	GO:45449(regulation of transcription)		GO:3677(DNA binding); GO:5515(protein binding)	NM_145039	Hs.513832
2.058	AW072790	CNTN1	Contactin 1	1.97537	P	40.1	4.06494	P	125.2	227202_at	12q11-q12	12					EST						Hs.143434
2.057	BG112359	REEP3	Receptor accessory protein 3	38.6749	P	785.1	79.5585	P	2450.4	225785_at	10q21.3	10					EST						Hs.499833
2.057	AJ297710	CHED; CDC2L; FLJ35215; KIAA1791	cell division cycle 2-like 5 (cholinesterase-related cell division controller)	7.14778	P	145.1	14.7013	P	452.8	207318_s_at	7p13	7	2.7.1.37	CDC2L5 protein kinase			CDC2L5 gene; CDC2L5 protein kinase	GI:10443224; GDB:9956039; GOA:Q14004; HGNC:1733; UniProtKB/Swiss-Prot:Q14004	GO:7275(multicellular organismal development); GO:8284(positive regulation of cell proliferation); GO:6468(protein amino acid phosphorylation); GO:7088(regulation of mitosis)		GO:5524(ATP binding); GO:166(nucleotide binding); GO:4674(protein serine/threonine kinase activity); GO:16740(transferase activity)	NM_003718; NM_031267	Hs.233552
2.056	BF111616	ZBTB2	Zinc finger and BTB domain containing 2	4.20197	P	85.3	8.63961	P	266.1	226284_at	6q25.1	6					EST						Hs.520073
2.056	BC025332	KIAA2021	chromosome 14 open reading frame 21	2.2266	P	45.2	4.57792	P	141	1555390_at	14q12	14		C14orf21 protein			MGC	GeneID:161424; GI:19263717	mRNA metabolism		GO:3723(RNA binding); GO:5488(binding)	NM_174913	Hs.642693
2.056	AI962978	WASF2	CDNA clone IMAGE:3030163	6.33498	P	128.6	13.0227	P	401.1	221725_at	1	1					EST						Hs.469244
2.055	AW151924	LFNG	LFNG O-fucosylpeptide 3-beta-N-acetylglucosaminyltransferase	6.51724	P	132.3	13.3961	P	412.6	228762_at	7p22.2	7					EST						Hs.159142
2.055	AI963460	LUC7L2	Transcribed locus	6.33005	P	128.5	13.0097	P	400.7	243852_at	7	7					EST						Hs.611032
2.055	NM_017555	EGLN2	egl nine homolog 2 (C. elegans)	2.83744	P	57.6	5.83117	P	179.6	220956_s_at	19q13.2	19		EGL nine (C.elegans) homolog 2 isoform 2; EGL nine (C.elegans) homolog 2 isoform 1; EGL nine (C.elegans) homolog 2 isoform 3				GeneID:112398; LocusID:112398; MIM:606424; GI:8922130	estrogen receptor signaling pathway; positive regulation of protein catabolism; protein metabolism; regulation of cell growth; regulation of cell redox homeostasis; response to hypoxia	nucleus	ferrous iron binding; oxidoreductase activity; oxidoreductase activity, acting on paired donors, with incorporation or reduction of molecular oxygen, 2-oxoglutarate as one donor, and incorporation of one atom each of oxygen into both donors; oxidoreductase activity, acting on single donors with incorporation of molecular oxygen, incorporation of two atoms of oxygen; oxygen sensor activity	NM_017555; NM_053046; NM_080732	Hs.324277
2.055	NM_014751	MIM; MIMA; MIMB; FLJ44694; KIAA0429; DKFZp781P2223	metastasis suppressor 1	10.335	P	209.8	21.2338	P	654	203037_s_at	8p22	8		metastasis suppressor 1				GeneID:9788; HGNC:20443; HPRD:HPRD_12243; MIM:608486; GI:144226234; CCDS:CCDS6353.1	GO:30036(actin cytoskeleton organization and biogenesis); GO:7155(cell adhesion); GO:7049(cell cycle); GO:6928(cell motility); GO:30035(microspike biogenesis); GO:7517(muscle development); GO:45786(negative regulation of progression through cell cycle); GO:7399(nervous system development); GO:7169(transmembrane receptor protein tyrosine kinase signaling pathway)	GO:15629(actin cytoskeleton); GO:5737(cytoplasm); GO:30139(endocytic vesicle); GO:1726(ruffle)	GO:3785(actin monomer binding); GO:5102(receptor binding)	NM_014751	Hs.336994
2.055	W46388	SOD2	Superoxide dismutase 2, mitochondrial	5.88177	P	119.4	12.0844	P	372.2	215223_s_at	6q25.3	6					EST						Hs.487046
2.054	NM_004323	BAG1	BCL2-associated athanogene	6.76355	P	137.3	13.8929	P	427.9	202387_at	9p12	9		BCL2-associated athanogene isoform 1L				GeneID:573; HGNC:937; HPRD:HPRD_03292; MIM:601497; GI:124494251; CCDS:CCDS35004.1	GO:6916(anti-apoptosis); GO:6915(apoptosis); GO:7166(cell surface receptor linked signal transduction); GO:6457(protein folding); GO:6464(protein modification process)	GO:5737(cytoplasm); GO:5634(nucleus)	GO:5515(protein binding); GO:5057(receptor signaling protein activity)	NM_004323	Hs.377484
2.054	AI652868		Transcribed locus	17.6059	P	357.4	36.1591	P	1113.7	225811_at	11	11					EST						Hs.78050
2.054	AL096710		Human DNA sequence from clone RP1-61B2 on chromosome 6p11.2-12.3, complete sequence.	52.8867	P	1073.6	108.614	P	3345.3	216918_s_at		0					HTG
2.053	AF039555	HLP3; VILIP; HPCAL3; HUVISL1; VILIP-1	visinin-like 1	4.69458	P	95.3	9.63636	P	296.8	203797_at	2p24.3	2		visinin-like protein 1				GI:4104814			GO:5509(calcium ion binding)	NM_003385	Hs.444212
2.051	NM_007061	CEP1; BORG5; MSE55; MGC15316	CDC42 effector protein (Rho GTPase binding) 1	3.06404	P	62.2	6.28571	P	193.6	204693_at	22q13.1	22		CDC42 effector protein 1 isoform b				GeneID:11135; HGNC:17014; HPRD:HPRD_07303; MIM:606084; GI:34452717	GO:31274(positive regulation of pseudopodium formation); GO:8360(regulation of cell shape)	extracellular space		NM_007061; NM_152243	Hs.225356
2.051	NM_006567	FARS1; PheRS; HSPC320; dJ520B18.2	phenylalanyl-tRNA synthetase 2, mitochondrial	10.8966	P	221.2	22.3506	P	688.4	204283_at	6p25.1	6	6.1.1.20	phenylalanyl-tRNA synthetase 2 precursor				RP1-236A3.1	GO:6432(phenylalanyl-tRNA aminoacylation); GO:8033(tRNA processing)	GO:5737(cytoplasm); GO:5739(mitochondrion); GO:5625(soluble fraction)	GO:5524(ATP binding); GO:16874(ligase activity); GO:166(nucleotide binding); GO:4826(phenylalanine-tRNA ligase activity); GO:49(tRNA binding)	NM_006567	Hs.484547
2.05	NM_017447	YG81; C21orf14; C21orf38; DKFZp781D1223	chromosome 21 open reading frame 91	2.08867	P	42.4	4.28247	P	131.9	220941_s_at	21q21.1	21		hypothetical protein LOC54149				GeneID:54149; HGNC:16459; HPRD:HPRD_10776; GI:40254882				NM_017447	Hs.293811
2.049	NM_005119	TRAP150; FLJ22082; MGC133082; MGC133083	thyroid hormone receptor associated protein 3	2.35468	A	47.8	4.82468	M	148.6	217847_s_at	1p34.3	1		thyroid hormone receptor associated protein 3				GeneID:9967; HGNC:22964; HPRD:HPRD_07543; MIM:603809; GI:4827040; CCDS:CCDS405.1	GO:30521(androgen receptor signaling pathway); GO:45944(positive regulation of transcription from RNA polymerase II promoter); GO:6355(regulation of transcription, DNA-dependent); GO:6350(transcription); GO:6367(transcription initiation from RNA polymerase II promoter)	GO:119(mediator complex); GO:5634(nucleus)	GO:5524(ATP binding); GO:16455(RNA polymerase II transcription mediator activity); GO:30374(ligand-dependent nuclear receptor transcription coactivator activity); GO:166(nucleotide binding); GO:5515(protein binding); GO:4872(receptor activity); GO:46966(thyroid hormone receptor binding); GO:42809(vitamin D receptor binding)	NM_005119	Hs.585396
2.048	BF577193	ZNF650	Zinc finger protein 650	7.36453	P	149.5	15.0844	P	464.6	234982_at	2q31.1	2					EST						Hs.379548
2.048	NM_021137	B12; B61; EDP1; MGC2317	tumor necrosis factor, alpha-induced protein 1 (endothelial)	11.069	P	224.7	22.6656	P	698.1	201207_at	17q22-q23	17		tumor necrosis factor, alpha-induced protein 1				GeneID:7126; HGNC:11894; HPRD:HPRD_01856; MIM:191161; GI:10863937; CCDS:CCDS11227.1	GO:9790(embryonic development); GO:6955(immune response); GO:6813(potassium ion transport)	GO:5575(cellular_component); GO:16020(membrane); GO:8076(voltage-gated potassium channel complex)	GO:3674(molecular_function); GO:5515(protein binding); GO:5249(voltage-gated potassium channel activity)	NM_021137	Hs.76090
2.047	AL136840	CNA43; PRO2249; MGC126776	minichromosome maintenance complex component 10	8.88177	P	180.3	18.1851	P	560.1	223570_at	10p13	10		hypothetical protein			HTC	GI:52545599; UniProtKB/TrEMBL:Q9H0D7	GO:6260(DNA replication); GO:74(regulation of progression through cell cycle)	GO:5634(nucleus)	GO:46872(metal ion binding); GO:5515(protein binding); GO:8270(zinc ion binding)	NM_018518; NM_182751	Hs.198363
2.046	BF337528	ORMDL3	ORM1-like 3 (S. cerevisiae)	2.0197	A	41	4.13312	P	127.3	235136_at	17q12-q21.1	17					EST						Hs.514151
2.046	NM_024747	FLJ22501; MGC20522; RP11-302K17.1	Hermansky-Pudlak syndrome 6	3.63054	P	73.7	7.42857	P	228.8	219052_at	10q24.32	10		Hermansky-Pudlak syndrome-6	Hermansky-Pudlak syndrome 6			GeneID:79803; HGNC:18817; HPRD:HPRD_08471; MIM:607522; GI:31881785; CCDS:CCDS7527.1	GO:30318(melanocyte differentiation); GO:6996(organelle organization and biogenesis); GO:43473(pigmentation)		GO:5515(protein binding)	NM_024747	Hs.125133
2.046	NM_001952	E2F6	E2F transcription factor 6; synonyms: E2F-6, MGC111545; E2F transcription factor 6, isoform 1; Homo sapiens E2F transcription factor 6 (E2F6), mRNA.	5.01971	P	101.9	10.2695	P	316.3	203957_at	2p25.1	2		E2F transcription factor 6				GeneID:1876; HGNC:3120; MIM:602944; GI:109637795; CCDS:CCDS1680.1	negative regulation of transcription from Pol II promoter; regulation of cell cycle; regulation of transcription, DNA-dependent	nucleus; transcription factor complex	transcription corepressor activity; transcription factor activity	NM_001952; NM_198256; NM_198257; NM_198258; NM_198325	Hs.135465
2.046	NM_015367	MIL1; BCL-RAMBO	BCL2-like 13 (apoptosis facilitator)	11.9015	P	241.6	24.3474	P	749.9	217955_at	22q11	22		BCL2-like 13 (apoptosis facilitator)				GeneID:23786; HGNC:17164; HPRD:HPRD_09822; GI:45243501; CCDS:CCDS13746.1	GO:6919(caspase activation); GO:6917(induction of apoptosis); GO:42981(regulation of apoptosis)	GO:16021(integral to membrane); GO:16020(membrane); GO:5739(mitochondrion)	GO:8656(caspase activator activity)	NM_015367	Hs.631672
2.046	NM_000321	RB; OSRC	retinoblastoma 1 (including osteosarcoma)	22.5567	P	457.9	46.1429	P	1421.2	203132_at	13q14.2	13		retinoblastoma 1	Bladder cancer; Osteosarcoma; Pinealoma with bilateral retinoblastoma; Retinoblastoma			GeneID:5925; HGNC:9884; HPRD:HPRD_01574; MIM:180200; GI:108773787; CCDS:CCDS31973.1	GO:51318(G1 phase); GO:279(M phase); GO:30521(androgen receptor signaling pathway); GO:7049(cell cycle); GO:75(cell cycle checkpoint); GO:16568(chromatin modification); GO:30308(negative regulation of cell growth); GO:45786(negative regulation of progression through cell cycle); GO:6469(negative regulation of protein kinase activity); GO:122(negative regulation of transcription from RNA polymeras…	GO:16605(PML body); GO:785(chromatin); GO:5634(nucleus)	GO:50681(androgen receptor binding); GO:19900(kinase binding); GO:3674(molecular_function); GO:5515(protein binding); GO:3713(transcription coactivator activity); GO:3700(transcription factor activity)	NM_000321	Hs.408528
2.045	NM_024345	FLJ23201; MGC10765; MGC131781	WD repeat domain 32	4.49754	P	91.3	9.19805	P	283.3	219001_s_at	9p13.2	9		WD repeat domain 32				GeneID:79269; HGNC:23686; HPRD:HPRD_08319; GI:110815800; CCDS:CCDS6613.1			GO:16301(kinase activity)	NM_024345	Hs.118394
2.045	AF305840	FEM-2; POPX2; hFEM-2; CaMKPase; KIAA0015	protein phosphatase 1F (PP2C domain containing)	3.37931	P	68.6	6.90909	P	212.8	1555470_a_at	22q11.22	22	3.1.3.16	hFEM-2				GI:16223994	GO:6915(apoptosis); GO:6470(protein amino acid dephosphorylation)	GO:8287(protein serine/threonine phosphatase complex)	GO:16787(hydrolase activity); GO:287(magnesium ion binding); GO:30145(manganese ion binding); GO:15071(protein phosphatase type 2C activity)	NM_014634	Hs.112728
2.044	D50604	ACTBP9	actin, beta pseudogene 9	6.97044	P	141.5	14.25	P	438.9	217211_at	18	18		beta-cytoplasmic actin			pseudogene; ACTBP9; beta-cytoplasmic actin
2.044	AI341076	LRPPRC	Transcribed locus	2.62562	P	53.3	5.36688	P	165.3	230194_at	2	2					EST						Hs.633440
2.044	U16996	DUSP; HVH3	dual specificity phosphatase 5	8.36453	P	169.8	17.0974	P	526.6	209457_at	10q25	10	3.1.3.48	protein tyrosine phosphatase				GI:642013	GO:6470(protein amino acid dephosphorylation)	GO:5634(nucleus)	GO:17017(MAP kinase phosphatase activity); GO:16787(hydrolase activity); GO:4725(protein tyrosine phosphatase activity)	NM_004419	Hs.2128
2.043	AW003997	METAP2	Methionyl aminopeptidase 2	8.97537	P	182.2	18.3409	P	564.9	227993_at	12q22	12					EST						Hs.591005
2.042	NM_005078	ESG; ESG3; GRG3; FLJ39460; HsT18976; KIAA1547	transducin-like enhancer of split 3 (E(sp1) homolog, Drosophila)	2.04926	P	41.6	4.18506	P	128.9	206472_s_at	15q22	15		transducin-like enhancer protein 3				GeneID:7090; HGNC:11839; HPRD:HPRD_02558; MIM:600190; GI:4827030	GO:16055(Wnt receptor signaling pathway); GO:9887(organ morphogenesis); GO:6355(regulation of transcription, DNA-dependent); GO:7165(signal transduction)	GO:5634(nucleus)	GO:5515(protein binding)	NM_005078	Hs.287362
2.042	NM_015694	KIAA1285	zinc finger protein 777	1.60099	A	32.5	3.26948	P	100.7	1553172_at	7q36.1	7		zinc finger protein 777				GeneID:27153; HGNC:22213; HPRD:HPRD_13849; GI:118918411	GO:6355(regulation of transcription, DNA-dependent)	GO:5622(intracellular); GO:5634(nucleus)	GO:46872(metal ion binding); GO:3676(nucleic acid binding); GO:8270(zinc ion binding)	NM_015694	Hs.38512
2.041	AI492175	CENTB5	Centaurin, beta 5	2.71429	P	55.1	5.53896	P	170.6	225529_at	1	1					EST						Hs.535257
2.04	NM_024666	FLJ11506; DKFZp667D2317; DKFZp686G08119	hypothetical protein FLJ11506	9.93596	P	201.7	20.2727	P	624.4	202852_s_at	15q22.33-q23	15		hypothetical protein LOC79719				GeneID:79719; HPRD:HPRD_07754; GI:20070335	GO:15031(protein transport)	GO:5737(cytoplasm)		NM_024666	Hs.254642
2.039	AB018289	KIAA0746; FLJ21629; FLJ41299; DKFZp781J1697	KIAA0746 protein	8.8867	P	180.4	18.1234	P	558.2	212314_at	4p15.2	4		KIAA0746 protein				GI:3882213			GO:5488(binding)	NM_015187	Hs.479384
2.039	AI471375	PRKCA	Protein kinase C, alpha	3.22168	P	65.4	6.56818	P	202.3	213093_at	17q22-q23.2	17					EST						Hs.531704
2.037	NM_030954	FLJ38306; DKFZP564A022	ring finger protein 170	2.51232	P	51	5.11688	P	157.6	220985_s_at	8p11.21	8		ring finger protein 170				GeneID:81790; HGNC:25358; HPRD:HPRD_13165; GI:21361954; CCDS:CCDS6138.1	protein ubiquitination	GO:16021(integral to membrane); GO:16020(membrane)	GO:46872(metal ion binding); GO:5515(protein binding); GO:8270(zinc ion binding)	NM_030954	Hs.655304
2.036	AA102468	MRPL37	Transcribed locus	3.40887	P	69.2	6.94156	P	213.8	222482_at	1	1					EST						Hs.476706
2.036	BF055201		Transcribed locus	3.36946	P	68.4	6.86039	P	211.3	228242_at	4	4					EST						Hs.391463
2.036	AV757675	OPTN	Optineurin	2.76355	P	56.1	5.62662	P	173.3	202073_at	10p13	10					EST						Hs.332706
2.036	AA081084	WWTR1	WW domain containing transcription regulator 1	5.0936	P	103.4	10.3701	P	319.4	202132_at	3q23-q24	3					EST						Hs.477921
2.035	AB023173	ATPIF; ATPIR; KIAA0956; MGC46576; DKFZP434J238; DKFZP434N1615	ATPase, Class VI, type 11B	9.57636	P	194.4	19.4903	P	600.3	212536_at	3q27	3		KIAA0956 protein				GI:4589556	GO:15917(aminophospholipid transport); GO:6811(ion transport); GO:8152(metabolic process); GO:15914(phospholipid transport); GO:6810(transport)	GO:16021(integral to membrane); GO:16020(membrane); GO:5637(nuclear inner membrane)	GO:5524(ATP binding); GO:15662(ATPase activity, coupled to transmembrane movement of ions, phosphorylative mechanism); GO:16787(hydrolase activity); GO:15075(ion transporter activity); GO:287(magnesium ion binding); GO:166(nucleotide binding); GO:4012(phospholipid-translocating ATPase activity)		Hs.478429
2.035	AW264515	FRS2	Fibroblast growth factor receptor substrate 2	3.36946	P	68.4	6.85714	P	211.2	226045_at	12q15	12					EST						Hs.593446
2.035	N23587	C10orf78	Chromosome 10 open reading frame 78	12.3744	P	251.2	25.1818	P	775.6	236027_at	10q25.1	10					EST						Hs.93667
2.035	NM_016357	EPLIN; SREBP3; FLJ38853; MGC131726	LIM domain and actin binding 1	68.4089	P	1388.7	139.188	P	4287	217892_s_at	12q13	12		epithelial protein lost in neoplasm beta				GeneID:51474; HGNC:24636; HPRD:HPRD_09755; MIM:608364; GI:7705373; CCDS:CCDS8802.1	GO:51017(actin filament bundle formation); GO:30835(negative regulation of actin filament depolymerization); GO:31529(ruffle organization and biogenesis)	GO:15629(actin cytoskeleton); GO:5925(focal adhesion); GO:1725(stress fiber)	GO:51015(actin filament binding); GO:3785(actin monomer binding); GO:46872(metal ion binding); GO:8270(zinc ion binding)	NM_016357	Hs.525419
2.034	NM_004290	ARA54; HFB30; FLJ26004; HRIHFB2038	ring finger protein 14	12.9163	P	262.2	26.276	P	809.3	201823_s_at	5q23.3-q31.1	5		ring finger protein 14 isoform 1				GeneID:9604; HGNC:10058; HPRD:HPRD_05745; MIM:605675; GI:4757762; CCDS:CCDS4270.1	GO:30521(androgen receptor signaling pathway); GO:45893(positive regulation of transcription, DNA-dependent); GO:6464(protein modification process); GO:6357(regulation of transcription from RNA polymerase II promoter); GO:7165(signal transduction); GO:6350(transcription); GO:6512(ubiquitin cycle)	GO:5737(cytoplasm); GO:5634(nucleus)	GO:50681(androgen receptor binding); GO:16874(ligase activity); GO:46872(metal ion binding); GO:5515(protein binding); GO:19787(small conjugating protein ligase activity); GO:3713(transcription coactivator activity); GO:8270(zinc ion binding)	NM_004290; NM_183398; NM_183399; NM_183400; NM_183401	Hs.483616
2.034	AL096767			2.4532	P	49.8	4.99026	P	153.7	212393_at		0
2.033	NM_005627	SGK1	serum/glucocorticoid regulated kinase	22.1133	P	448.9	44.9481	P	1384.4	201739_at	6q23	6	2.7.1.-	serum/glucocorticoid regulated kinase				GeneID:6446; HGNC:10810; HPRD:HPRD_04264; MIM:602958; GI:25168263; CCDS:CCDS5170.1	GO:6915(apoptosis); GO:6468(protein amino acid phosphorylation); GO:6974(response to DNA damage stimulus); GO:6814(sodium ion transport)	GO:5783(endoplasmic reticulum); GO:5634(nucleus)	GO:5524(ATP binding); GO:166(nucleotide binding); GO:5515(protein binding); GO:4674(protein serine/threonine kinase activity); GO:16740(transferase activity)	NM_005627	Hs.510078
2.032	NM_001498	GCS; GLCL; GLCLC	glutamate-cysteine ligase, catalytic subunit	27.069	P	549.5	55.0033	P	1694.1	202923_s_at	6p12	6	6.3.2.2	glutamate-cysteine ligase, catalytic subunit	Hemolytic anemia due to gamma-glutamylcysteine synthetase deficiency			GeneID:2729; HGNC:4311; HPRD:HPRD_06032; MIM:606857; GI:4557625; CCDS:CCDS4952.1	GO:19852(L-ascorbic acid metabolic process); GO:6916(anti-apoptosis); GO:6534(cysteine metabolic process); GO:6536(glutamate metabolic process); GO:6750(glutathione biosynthetic process); GO:16481(negative regulation of transcription); GO:50880(regulation of blood vessel size); GO:30503(regulation of cell redox homeostasis); GO:9408(response to heat); GO:9725(response to hormone stimulus); GO:697…	GO:5829(cytosol); GO:17109(glutamate-cysteine ligase complex)	GO:43531(ADP binding); GO:50662(coenzyme binding); GO:16595(glutamate binding); GO:4357(glutamate-cysteine ligase activity); GO:16874(ligase activity); GO:287(magnesium ion binding); GO:46982(protein heterodimerization activity)	NM_001498	Hs.654465
2.032	BF206389	SSR1	CDNA: FLJ22100 fis, clone HEP17127	11.2315	P	228	22.8182	P	702.8	226712_at	6	6					EST						Hs.656224
2.031	AW183030	CC2D1A	Coiled-coil and C2 domain containing 1A	2.61084	P	53	5.30195	P	163.3	221888_at	19p13.12	19					EST						Hs.269592
2.03	AB020707	SCAR3; WAVE3; KIAA0900	WAS protein family, member 3	2.28571	P	46.4	4.63961	P	142.9	204042_at	13q12	13		KIAA0900 protein				RP11-496O3.2	GO:30041(actin filament polymerization); GO:6461(protein complex assembly)	GO:15629(actin cytoskeleton)	GO:3779(actin binding)	NM_006646	Hs.635221
2.029	AL038511	ZNF475; FLJ34243	zinc finger protein 1 homolog (mouse)	3.10837	P	63.1	6.30844	P	194.3	226807_at	16q23.1	16					EST		GO:6355(regulation of transcription, DNA-dependent); GO:6350(transcription)	GO:5622(intracellular); GO:5634(nucleus)	GO:3677(DNA binding); GO:46872(metal ion binding); GO:8270(zinc ion binding)		Hs.388813
2.028	BC000050	ART-4; NOB1P; MST158; MSTP158; PSMD8BP1	NIN1/RPN12 binding protein 1 homolog (S. cerevisiae)	16.3005	P	330.9	33.0519	P	1018	223018_at	16q22.3	16		NOB1 protein				GeneID:28987; HGNC:29540; GI:34783934		GO:5634(nucleus)	GO:46872(metal ion binding); GO:8270(zinc ion binding)	NM_014062	Hs.271695
2.027	AF355465	WIG1; WIG-1; PAG608; FLJ12296; MGC10613	zinc finger, matrin type 3	2.03448	P	41.3	4.12338	P	127	1555609_a_at	3q26.3-q27	3		WIG-1/PAG608 protein				GI:15077641		GO:5622(intracellular); GO:5634(nucleus)	GO:3676(nucleic acid binding); GO:8270(zinc ion binding)	NM_022470; NM_152240	Hs.386299
2.026	AL049764	PMP34	solute carrier family 25 (mitochondrial carrier; peroxisomal membrane protein, 34kDa), member 17	2.24631	P	45.6	4.55195	P	140.2	214210_at	22q13.2	22		solute carrier family 25 (mitochondrial carrier; peroxisomal membrane protein, 34kDa), member 17			HTG	GI:56203331; GDB:9957110; GOA:O43808; HGNC:10987; InterPro:IPR001993; InterPro:IPR002030; InterPro:IPR002067; InterPro:IPR002113; UniProtKB/Swiss-Prot:O43808	GO:6839(mitochondrial transport); GO:6810(transport)	GO:5887(integral to plasma membrane); GO:16020(membrane); GO:5743(mitochondrial inner membrane); GO:5739(mitochondrion); GO:5778(peroxisomal membrane); GO:5777(peroxisome)	GO:5386(carrier activity); GO:5515(protein binding)	NM_006358
2.026	BE349584	CAPN7	Calpain 7	6.70443	P	136.1	13.5812	P	418.3	203356_at	3p24	3					EST						Hs.631920
2.025	NM_003516	H2A; H2A.2; H2A/O; H2A/q; H2AFO; H2a-615; HIST2H2AA	histone cluster 2, H2aa3	5.81281	P	118	11.7727	P	362.6	218280_x_at	1q21.2	1		H2A histone family, member O				GeneID:8337; HGNC:4736; HPRD:HPRD_08851; MIM:142720; GI:4504251; CCDS:CCDS934.1	GO:7001(chromosome organization and biogenesis (sensu Eukaryota)); GO:6334(nucleosome assembly)	GO:5694(chromosome); GO:786(nucleosome); GO:5634(nucleus)	GO:3677(DNA binding)	NM_003516	Hs.530461
2.025	NM_006618	PUT1; PLU-1; FLJ10538; FLJ12459; FLJ12491; FLJ16281; FLJ23670; RBBP2H1A	jumonji, AT rich interactive domain 1B	6.24631	P	126.8	12.6461	P	389.5	201549_x_at	1q32.1	1		Jumonji, AT rich interactive domain 1B (RBP2-like)				GeneID:10765; HGNC:18039; HPRD:HPRD_09251; MIM:605393; GI:57242796; CCDS:CCDS30974.1	GO:45892(negative regulation of transcription, DNA-dependent)	GO:5622(intracellular); GO:5634(nucleus)	GO:3677(DNA binding); GO:5515(protein binding); GO:16564(transcriptional repressor activity); GO:8270(zinc ion binding)	NM_006618	Hs.443650
2.024	AI692181	MAGI3	Membrane associated guanylate kinase, WW and PDZ domain containing 3	3.1133	P	63.2	6.30195	P	194.1	226770_at	1p12-p11.2	1					EST						Hs.486189
2.024	NM_017490	EMK1; PAR-1; MGC99619	MAP/microtubule affinity-regulating kinase 2	3.27586	P	66.5	6.62987	P	204.2	203942_s_at	11q12-q13	11		MAP/microtubule affinity-regulating kinase 2 isoform a				GeneID:2011; HGNC:3332; HPRD:HPRD_02753; MIM:600526; GI:86990441	GO:30154(cell differentiation); GO:45197(establishment and/or maintenance of epithelial cell polarity); GO:7275(multicellular organismal development); GO:6468(protein amino acid phosphorylation); GO:7243(protein kinase cascade)	GO:16020(membrane); GO:15630(microtubule cytoskeleton)	GO:5524(ATP binding); GO:16301(kinase activity); GO:287(magnesium ion binding); GO:166(nucleotide binding); GO:5515(protein binding); GO:4674(protein serine/threonine kinase activity); GO:16740(transferase activity)	NM_004954; NM_017490	Hs.567261
2.023	NM_014035	SBBI31; PRO1284	sorting nexing 24	4.64039	P	94.2	9.38961	P	289.2	218705_s_at	5q23.2	5		SBBI31 protein				GeneID:28966; HGNC:21533; HPRD:HPRD_15413; GI:7662655; CCDS:CCDS4132.1	GO:7154(cell communication); GO:15031(protein transport)		GO:35091(phosphoinositide binding); GO:5515(protein binding)	NM_014035	Hs.483200
2.023	AU157109	KIAA1598	KIAA1598	8.79803	P	178.6	17.802	P	548.3	221802_s_at	10q25.3	10					EST						Hs.501140
2.023	AW043622	C13orf34	Chromosome 13 open reading frame 34	3.91626	A	79.5	7.92208	P	244	214194_at	13q22.1	13					EST						Hs.653132
2.022	M82882	ELF1	E74-like factor 1 (ets domain transcription factor)	10.3695	P	210.5	20.9708	P	645.9	212418_at	13q13	13		E74-like factor 1 (ets domain transcription factor)			cis-acting element		GO:50860(negative regulation of T cell receptor signaling pathway); GO:45944(positive regulation of transcription from RNA polymerase II promoter); GO:1817(regulation of cytokine production); GO:6355(regulation of transcription, DNA-dependent); GO:6350(transcription)	GO:5634(nucleus)	GO:5515(protein binding); GO:43565(sequence-specific DNA binding); GO:3700(transcription factor activity); GO:16563(transcriptional activator activity)	NM_172373	Hs.135646
2.022	NM_004710	MGC102914	synaptogyrin 2	19.7241	P	400.4	39.8799	P	1228.3	201079_at	17q25.3	17		synaptogyrin 2				GeneID:9144; HGNC:11499; HPRD:HPRD_04891; MIM:603926; GI:4759202; CCDS:CCDS11753.1		GO:5887(integral to plasma membrane); GO:16020(membrane); GO:8021(synaptic vesicle)		NM_004710	Hs.464210
2.022	AA025858	CRTAP	Cartilage associated protein	1.6798	M	34.1	3.3961	P	104.6	227138_at	3p22.3	3					EST						Hs.517888
2.022	X83425	AU; LU; CD239; MSK19	basal cell adhesion molecule (Lutheran blood group)	5.18719	P	105.3	10.487	P	323	40093_at	19q13.2	19		Lutheran blood group glycoprotein	Blood group, Auberger system; Blood group, Lutheran system		Lutheran blood group glycoprotein	GI:603560; GDB:120155; GOA:P50895; HGNC:6722; UniProtKB/Swiss-Prot:P50895	GO:7155(cell adhesion); GO:7165(signal transduction)	GO:9986(cell surface); GO:5887(integral to plasma membrane); GO:5886(plasma membrane)	GO:5055(laminin receptor activity)	NM_005581	Hs.654540
2.021	BC007784		CDNA clone IMAGE:4304686	1.76847	P	35.9	3.57468	P	110.1	1559006_at	5	5											Hs.397001
2.021	AW052179	COL4A5	Collagen, type IV, alpha 5 (Alport syndrome)	25.936	P	526.5	52.4188	P	1614.5	213110_s_at	Xq22	23					EST						Hs.369089
2.021	AI198515		Clone HLS_IMAGE_767345 mRNA sequence	2.15764	P	43.8	4.36039	P	134.3	226362_at	5	5					EST						Hs.659405
2.02	NM_007125	UTY1; DKFZp686L12190	ubiquitously transcribed tetratricopeptide repeat gene, Y-linked	1.97044	A	40	3.98052	P	122.6	208067_x_at	Yq11	24		tetratricopeptide repeat protein isoform 3				GeneID:7404; HGNC:12638; HPRD:HPRD_02451; MIM:400009; GI:33188431; CCDS:CCDS14783.1	GO:8150(biological_process)	GO:5575(cellular_component); GO:5634(nucleus)	GO:5488(binding); GO:3674(molecular_function)	NM_007125; NM_182659; NM_182660	Hs.115277
2.02	BE673925	G3BP	Transcribed locus	2.96552	P	60.2	5.99026	P	184.5	244396_at	5	5					EST						Hs.653532
2.02	BG261416	RAB7A	RAB7A, member RAS oncogene family	29.5025	P	598.9	59.5909	P	1835.4	211960_s_at	3q21.3	3					EST						Hs.15738
2.02	AU146771	SNAG1	Sorting nexin associated golgi protein 1	15.3448	P	311.5	30.9935	P	954.6	226683_at	5q11.2	5					EST						Hs.432755
2.019	BC001913	VATI; FLJ20230	vesicle amine transport protein 1 homolog (T. californica)	8.61084	P	174.8	17.3864	P	535.5	208626_s_at	17q21	17		VAT1 protein				GeneID:10493; HGNC:16919; MIM:604631; GI:32425722	GO:16049(cell growth)	GO:16021(integral to membrane); GO:5634(nucleus); GO:8021(synaptic vesicle)	GO:3677(DNA binding); GO:16491(oxidoreductase activity); GO:8270(zinc ion binding)	NM_006373	Hs.514199
2.019	BC010946	SM22; SMCC; TAGLN1; WS3-10; DKFZp686P11128	transgelin	3.81773	A	77.5	7.70779	M	237.4	1555724_s_at	11q23.2	11		TAGLN protein				GeneID:6876; MIM:600818; GI:15301438	GO:7517(muscle development)		GO:3779(actin binding); GO:5515(protein binding)	NM_003186	Hs.632099
2.019	BF130937	FLJ38973	Hypothetical protein FLJ38973	4.23645	P	86	8.55195	P	263.4	227973_at	2q33.1	2					EST						Hs.471040
2.018	NM_003668	PRAK	mitogen-activated protein kinase-activated protein kinase 5	7	P	142.1	14.1234	P	435	212871_at	12q24.12-q24.13	12		mitogen-activated protein kinase-activated protein kinase 5 isoform 1				GeneID:8550; HGNC:6889; MIM:606723; GI:21237765	GO:6468(protein amino acid phosphorylation); GO:6950(response to stress); GO:7165(signal transduction)	GO:5737(cytoplasm); GO:5634(nucleus)	GO:5524(ATP binding); GO:4708(MAP kinase kinase activity); GO:166(nucleotide binding); GO:5515(protein binding); GO:4674(protein serine/threonine kinase activity); GO:16740(transferase activity)	NM_003668; NM_139078	Hs.413901
2.017	AW449343	FAM130A1	Family with sequence similarity 130, member A1	3.11823	P	63.3	6.28896	P	193.7	225042_s_at	12q13.11-q13.12	12					EST						Hs.524425
2.016	D31421	SGMS2	Sphingomyelin synthase 2	6.37438	P	129.4	12.8539	P	395.9	243141_at	4q25	4					EST						Hs.595423
2.016	BF438017	FLJ34969	Transcribed locus	18.4926	P	375.4	37.276	P	1148.1	226965_at	3	3					EST						Hs.678169
2.015	BE856374	USP46	Ubiquitin specific peptidase 46	3.59606	P	73	7.24675	P	223.2	203870_at	4q12	4					EST						Hs.331478
2.015	NM_004630	ZFM1; ZNF162; D11S636	splicing factor 1	17.4384	P	354	35.1396	P	1082.3	208313_s_at	11q13	11		splicing factor 1 isoform 1				GeneID:7536; HGNC:12950; HPRD:HPRD_03306; MIM:601516; GI:42544130; CCDS:CCDS31599.1	GO:8380(RNA splicing); GO:8150(biological_process); GO:389(nuclear mRNA 3'-splice site recognition); GO:6355(regulation of transcription, DNA-dependent); GO:245(spliceosome assembly); GO:6350(transcription)	GO:5634(nucleus); GO:5840(ribosome); GO:5681(spliceosome)	GO:3723(RNA binding); GO:3702(RNA polymerase II transcription factor activity); GO:46872(metal ion binding); GO:3714(transcription corepressor activity); GO:8270(zinc ion binding)	NM_004630; NM_201995; NM_201997; NM_201998	Hs.502829
2.013	BC002506	CCM3; TFAR15; MGC1212; MGC24477	programmed cell death 10	75.3892	P	1530.4	151.763	P	4674.3	210907_s_at	3q26.1	3		programmed cell death 10	Cerebral cavernous malformations 3		MGC	GeneID:11235; HGNC:8761; MIM:609118; GI:12803371	GO:6915(apoptosis)		GO:5515(protein binding)	NM_007217; NM_145859; NM_145860	Hs.478150
2.013	AA404347	ABHD13	Abhydrolase domain containing 13	2.73892	P	55.6	5.51299	P	169.8	235348_at	13q33.3	13					EST						Hs.183528
2.012	H10661		Transcribed locus	2.36453	P	48	4.75649	P	146.5	242317_at	3	3					EST						Hs.192124
2.011	NM_000059	FAD; FACD; FAD1; BRCC2; FANCB; FANCD; FANCD1	breast cancer 2, early onset	5.80788	P	117.9	11.6786	P	359.7	208368_s_at	13q12.3	13		breast cancer 2, early onset	Breast cancer 2, early onset; Breast cancer, male, susceptibility to; Fanconi anemia, complementation group D1; Medulloblastoma; Pancreatic cancer; Prostate cancer; Wilms tumor			RP11-298P3.4	GO:6281(DNA repair); GO:6338(chromatin remodeling); GO:724(double-strand break repair via homologous recombination); GO:6325(establishment and/or maintenance of chromatin architecture); GO:7093(mitotic checkpoint); GO:7090(regulation of S phase of mitotic cell cycle); GO:74(regulation of progression through cell cycle); GO:45449(regulation of transcription)	GO:5737(cytoplasm); GO:5615(extracellular space); GO:5634(nucleus); GO:30141(secretory granule)	GO:4402(histone acetyltransferase activity); GO:5515(protein binding); GO:3697(single-stranded DNA binding); GO:16563(transcriptional activator activity)	NM_000059	Hs.34012
2.01	NM_017881	NRK1; FLJ20559; bA235O14.2; RP11-235O14.2	chromosome 9 open reading frame 95	6.47783	P	131.5	13.0227	P	401.1	219147_s_at	9q21.13	9		nicotinamide riboside kinase 1				GeneID:54981; HGNC:26057; HPRD:HPRD_09868; MIM:608704; GI:8923530; CCDS:CCDS6650.1	GO:19363(pyridine nucleotide biosynthetic process)		GO:5524(ATP binding); GO:16301(kinase activity); GO:166(nucleotide binding); GO:16740(transferase activity); GO:4849(uridine kinase activity)	NM_017881	Hs.494186
2.01	AA608749	PHF14	PHD finger protein 14	14.5074	P	294.5	29.1623	P	898.2	228095_at	7p21.3	7					EST						Hs.655688
2.01	AI916242	EEA1	Early endosome antigen 1	1.7931	P	36.4	3.6039	P	111	204840_s_at	12q22	12					EST						Hs.567367
2.009	T63512	MYLIP	Myosin regulatory light chain interacting protein	3.04926	P	61.9	6.12662	P	188.7	223129_x_at	6p23-p22.3	6					EST						Hs.484738
2.009	AW517686	ATP2B4	ATPase, Ca++ transporting, plasma membrane 4	12.3448	P	250.6	24.8019	P	763.9	212135_s_at	1q32.1	1					EST						Hs.343522
2.009	AK023373	GTR2; RAGC; FLJ13311	Ras-related GTP binding C	11.6404	P	236.3	23.3864	P	720.3	222514_at	1p34	1		Ras-related GTP binding C			FLI_CDNA; oligo capping; fis (full insert sequence)	GI:10435282	GO:8380(RNA splicing); GO:6915(apoptosis); GO:16049(cell growth); GO:7264(small GTPase mediated signal transduction); GO:6350(transcription)	GO:5737(cytoplasm); GO:5634(nucleus)	GO:19003(GDP binding); GO:5525(GTP binding); GO:3924(GTPase activity); GO:287(magnesium ion binding); GO:166(nucleotide binding); GO:5515(protein binding); GO:46982(protein heterodimerization activity)	NM_022157	Hs.532461
2.008	AI688663	C3orf38	Chromosome 3 open reading frame 38	4.17241	P	84.7	8.37987	P	258.1	229174_at	3p11.2	3					EST						Hs.518099
2.008	BC017801	PIP	3'(2'), 5'-bisphosphate nucleotidase 1	3.4532	P	70.1	6.93507	P	213.6	1554575_a_at	1q41	1	3.1.3.7	BPNT1 protein			MGC	GeneID:10380; MIM:604053; GI:17389533	GO:7399(nervous system development); GO:6139(nucleobase, nucleoside, nucleotide and nucleic acid metabolic process)		GO:8441(3'(2'),5'-bisphosphate nucleotidase activity); GO:16787(hydrolase activity); GO:4437(inositol or phosphatidylinositol phosphatase activity); GO:31403(lithium ion binding); GO:287(magnesium ion binding)	NM_006085	Hs.406134
2.008	NM_002907	RecQ1; RECQL1	RecQ protein-like (DNA helicase Q1-like)	16.399	P	332.9	32.9286	P	1014.2	205091_x_at	12p12	12		RecQ protein-like isoform 1				GeneID:5965; HGNC:9948; HPRD:HPRD_02762; MIM:600537; GI:14591904; CCDS:CCDS31756.1	GO:6310(DNA recombination); GO:6281(DNA repair)	GO:5634(nucleus)	GO:5524(ATP binding); GO:4003(ATP-dependent DNA helicase activity); GO:3677(DNA binding); GO:16787(hydrolase activity); GO:166(nucleotide binding); GO:5515(protein binding)	NM_002907; NM_032941	Hs.235069
2.008	AI655986	TCF3	Transcription factor 3 (E2A immunoglobulin enhancer binding factors E12/E47)	3.10345	P	63	6.23052	P	191.9	209152_s_at	19p13.3	19					EST						Hs.371282
2.007	NM_017842	FLJ20489	hypothetical protein FLJ20489	4.51724	A	91.7	9.06494	P	279.2	218417_s_at	12q13.11	12		hypothetical protein LOC55652				GeneID:55652; HPRD:HPRD_07916; GI:8923452; CCDS:CCDS8755.1				NM_017842	Hs.438867
2.006	AK001782	HSPC195	CXXC finger 5	4.25123	P	86.3	8.52922	P	262.7	233955_x_at	5q31.3	5		CXXC finger 5			FLI_CDNA; oligo capping; fis (full insert sequence)	GI:7023269	GO:43123(positive regulation of I-kappaB kinase/NF-kappaB cascade)		GO:3677(DNA binding); GO:4871(signal transducer activity); GO:8270(zinc ion binding)	NM_016463	Hs.189119
2.006	NM_020672	BCMP84; S100A15	S100 calcium binding protein A14	16.8177	P	341.4	33.7403	P	1039.2	218677_at	1q21.3	1		S100 calcium binding protein A14				GeneID:57402; HGNC:18901; HPRD:HPRD_10467; MIM:607986; GI:10190712; CCDS:CCDS1046.1			GO:5509(calcium ion binding)	NM_020672	Hs.288998
2.004	W74486	DPP8	Transcribed locus, weakly similar to NP_689672.2 protein LOC146556 [Homo sapiens]	5.38916	P	109.4	10.8019	P	332.7	226343_at	15	15					EST						Hs.458609
2.004	M22976	CYB5; MCB5	cytochrome b5 type A (microsomal)	2.87685	P	58.4	5.76623	P	177.6	215726_s_at	18q23	18		cytochrome b5	Methemoglobinemia due to cytochrome b5 deficiency		cytochrome; cytochrome b5	GI:181229; GDB:G00-125-236	GO:6118(electron transport); GO:6810(transport)	GO:5783(endoplasmic reticulum); GO:16021(integral to membrane); GO:16020(membrane); GO:5792(microsome); GO:5739(mitochondrion)	GO:4129(cytochrome-c oxidase activity); GO:20037(heme binding); GO:5506(iron ion binding)	NM_001914; NM_148923	Hs.83834
2.003	NM_005483	CAF1; P150; CAF-1; CAF1B; CAF1P150; MGC71229	chromatin assembly factor 1, subunit A (p150)	5.33005	P	108.2	10.6786	P	328.9	203976_s_at	19p13.3	19		chromatin assembly factor 1, subunit A (p150)		DNA replication-dependent assembly of nucleosomes, binds CAF-I p60 subunit		GeneID:10036; HGNC:1910; HPRD:HPRD_03148; MIM:601246; GI:50513245; CCDS:CCDS32875.1	GO:6281(DNA repair); GO:6260(DNA replication); GO:6335(DNA replication-dependent nucleosome assembly); GO:7049(cell cycle); GO:6461(protein complex assembly); GO:6457(protein folding); GO:6355(regulation of transcription, DNA-dependent); GO:6350(transcription)	GO:5678(chromatin assembly complex); GO:5634(nucleus)	GO:3682(chromatin binding); GO:51082(unfolded protein binding)	NM_005483	Hs.79018
2.003	AW241832	ATXN10	Ataxin 10	2.72906	P	55.4	5.46753	P	168.4	208832_at	22q13.31	22					EST						Hs.475125
2.003	T30183	BCR	Breakpoint cluster region	3.7931	P	77	7.5974	P	234	226602_s_at		0					EST						Hs.517461
2.003	NM_002617	NALD; RNF69; MGC1998	peroxisome biogenesis factor 10	2.41872	P	49.1	4.84416	P	149.2	206351_s_at	1p36.32	1		peroxisome biogenesis factor 10 isoform 2	Adrenoleukodystrophy, neonatal; Zellweger syndrome			GeneID:5192; HGNC:8851; HPRD:HPRD_04175; MIM:602859; GI:4505715	GO:7031(peroxisome organization and biogenesis); GO:16558(protein import into peroxisome matrix)	GO:16020(membrane); GO:5778(peroxisomal membrane); GO:5777(peroxisome)	GO:46872(metal ion binding); GO:5515(protein binding); GO:8270(zinc ion binding)	NM_002617; NM_153818	Hs.591454
2.002	NM_024941	FLJ13611; FLJ26957; MGC48585	hypothetical protein FLJ13611	2.46305	P	50	4.93182	P	151.9	218674_at	5q12.3	5		hypothetical protein LOC80006 isoform 2				GeneID:80006; HPRD:HPRD_07832; GI:148277000				NM_024941	Hs.591760
2.002	AF151064	PRED31; HSPC230; FLJ34245; RP11-59I9.1	chromosome 6 open reading frame 203	3.28079	P	66.6	6.56818	P	202.3	223576_at	6q21	6		HSPC230			HTC	GI:7106850				NM_016487	Hs.486084
2.001	NM_014038	MST017; HSPC028; MSTP017	basic leucine zipper and W2 domains 2	59.7734	P	1213.4	119.63	P	3684.6	217809_at	7p21.1	7		basic leucine zipper and W2 domains 2				GeneID:28969; HGNC:18808; HPRD:HPRD_16571; GI:7661744; CCDS:CCDS5362.1	GO:30154(cell differentiation); GO:7275(multicellular organismal development); GO:7399(nervous system development); GO:6446(regulation of translational initiation)		GO:5515(protein binding); GO:3743(translation initiation factor activity)	NM_014038	Hs.487635
2.001	AI632728		CDNA clone IMAGE:5261213	5.88177	P	119.4	11.7695	P	362.5	228315_at	3	3					EST						Hs.371609
2	AA130132	KLF3	Transcript ch138 [human, RF1,RF48 stomach cancer cell lines, mRNA, 235 nt]	6.47783	P	131.5	12.9578	P	399.1	225133_at	4	4					EST						Hs.598860

## Sheet: Ratio<0.5(472)
04.Ratio<0.5(472)
HSC3 Control vs RunX3(no per gene)
Genes selected from condition type RunX3 that have Normalized Data values that are less than those in condition(s) type Control by a factor of 2 fold. Starting gene list: 02.Raw Data>100(1 of2)(16785).
				Control			RunX3
RunX3/Control	Genbank	Common	Description	Normalized	Flags	Raw	Normalized	Flags	Raw	Systematic	Map	Chromosome	EC	Product	Phenotype	Function	Keywords	DBid	GO biological process	GO cellular component	GO molecular function	RefSeq	UniGene
0.00607	AF241217		Homo sapiens unknown sequence.	54.5172	P	1106.7	0.331169	A	10.2	1570561_at		0					HTC
0.018	BE251211	LOXL2	Lysyl oxidase-like 2	6.83744	P	138.8	0.123377	A	3.8	202997_s_at	8p21.3-p21.2	8					EST						Hs.626637
0.0195	NM_024307	MGC4171; FLJ22603	glycerophosphodiester phosphodiesterase domain containing 3	5.3202	P	108	0.103896	A	3.2	219722_s_at	16p11.2	16		glycerophosphodiester phosphodiesterase domain containing 3				GeneID:79153; HGNC:28638; HPRD:HPRD_08330; GI:146198640; CCDS:CCDS10671.1	GO:6071(glycerol metabolic process)	GO:16021(integral to membrane); GO:16020(membrane)	GO:8889(glycerophosphodiester phosphodiesterase activity); GO:16787(hydrolase activity)	NM_024307	Hs.289015
0.0306	AK026737	FN; CIG; MSF; FINC; LETS; DKFZp686H0342; DKFZp686I1370; DKFZp686F10164; DKFZp686O13149	fibronectin 1	29.0099	P	588.9	0.886364	P	27.3	216442_x_at	2q34	2		fibronectin 1 isoform 1 preproprotein; fibronectin 1 isoform 2 preproprotein			FLI_CDNA; oligo capping; fis (full insert sequence)		GO:6953(acute-phase response); GO:7155(cell adhesion); GO:16477(cell migration); GO:9611(response to wounding); GO:7169(transmembrane receptor protein tyrosine kinase signaling pathway)	GO:5793(ER-Golgi intermediate compartment); GO:5576(extracellular region); GO:5578(proteinaceous extracellular matrix)	GO:5518(collagen binding); GO:5201(extracellular matrix structural constituent); GO:8201(heparin binding)	NM_002026; NM_054034	Hs.203717
0.0662	AF130095	FN; CIG; MSF; FINC; LETS; DKFZp686H0342; DKFZp686I1370; DKFZp686F10164; DKFZp686O13149	fibronectin 1	32.9951	P	669.8	2.18506	P	67.3	210495_x_at	2q34	2		PRO2841			HTC	GI:11493494	GO:6953(acute-phase response); GO:7155(cell adhesion); GO:16477(cell migration); GO:9611(response to wounding); GO:7169(transmembrane receptor protein tyrosine kinase signaling pathway)	GO:5793(ER-Golgi intermediate compartment); GO:5576(extracellular region); GO:5578(proteinaceous extracellular matrix)	GO:5518(collagen binding); GO:5201(extracellular matrix structural constituent); GO:8201(heparin binding)	NM_002026; NM_054034; NM_212474; NM_212475; NM_212476; NM_212478; NM_212482	Hs.418138
0.0714	BC005858	FN; CIG; MSF; FINC; LETS; DKFZp686H0342; DKFZp686I1370; DKFZp686F10164; DKFZp686O13149	fibronectin 1	31.931	P	648.2	2.27922	P	70.2	211719_x_at	2q34	2		FN1 protein				GeneID:2335; MIM:135600; GI:38014025	GO:6953(acute-phase response); GO:7155(cell adhesion); GO:16477(cell migration); GO:9611(response to wounding); GO:7169(transmembrane receptor protein tyrosine kinase signaling pathway)	GO:5793(ER-Golgi intermediate compartment); GO:5576(extracellular region); GO:5578(proteinaceous extracellular matrix)	GO:5518(collagen binding); GO:5201(extracellular matrix structural constituent); GO:8201(heparin binding)	NM_002026; NM_054034	Hs.203717
0.0811	NM_002852	TSG-14; TNFAIP5	pentraxin-related gene, rapidly induced by IL-1 beta	18.6453	P	378.5	1.51299	P	46.6	206157_at	3q25	3		pentraxin-related gene, rapidly induced by IL-1 beta				GeneID:5806; HGNC:9692; HPRD:HPRD_03928; MIM:602492; GI:4506333; CCDS:CCDS3180.1	GO:6954(inflammatory response); GO:8228(opsonization); GO:45429(positive regulation of nitric oxide biosynthetic process); GO:50766(positive regulation of phagocytosis); GO:1878(response to yeast)	GO:5576(extracellular region)	GO:1872(zymosan binding)	NM_002852	Hs.591286
0.0883	NM_005030	PLK; STPK13	polo-like kinase 1 (Drosophila)	21.4384	P	435.2	1.89286	P	58.3	202240_at	16p12.1	16	2.7.1.-	polo-like kinase				GeneID:5347; HGNC:9077; HPRD:HPRD_03652; MIM:602098; GI:21359873; CCDS:CCDS10616.1	GO:8283(cell proliferation); GO:7067(mitosis); GO:6468(protein amino acid phosphorylation); GO:74(regulation of progression through cell cycle)	GO:5813(centrosome); GO:5634(nucleus)	GO:5524(ATP binding); GO:166(nucleotide binding); GO:5515(protein binding); GO:4674(protein serine/threonine kinase activity); GO:16740(transferase activity)	NM_005030	Hs.592049
0.0931	NM_005733	MKLP2; FLJ21151; RAB6KIFL	kinesin family member 20A	25.069	P	508.9	2.33442	A	71.9	218755_at	5q31	5		kinesin family member 20A				GeneID:10112; HGNC:9787; HPRD:HPRD_09292; MIM:605664; GI:5032013; CCDS:CCDS4199.1	GO:7018(microtubule-based movement); GO:15031(protein transport); GO:16192(vesicle-mediated transport)	GO:5794(Golgi apparatus); GO:5874(microtubule); GO:5875(microtubule associated complex)	GO:5524(ATP binding); GO:3777(microtubule motor activity); GO:166(nucleotide binding); GO:5215(transporter activity)	NM_005733	Hs.73625
0.0944	AI860012	LOC283431	Transcribed locus	9.28571	P	188.5	0.876623	P	27	238756_at	12	12					EST						Hs.547389
0.0995	X02761	FN; CIG; MSF; FINC; LETS; DKFZp686H0342; DKFZp686I1370; DKFZp686F10164; DKFZp686O13149	fibronectin 1	23.0443	P	467.8	2.29221	A	70.6	212464_s_at	2q34	2		fibronectin precursor			alternate splicing; fibronectin	GI:31397; GDB:119135; GOA:P02751; HGNC:3778; PDB:1E88; PDB:1E8B; PDB:1FBR; PDB:1FNA; PDB:1FNF; PDB:1FNH; PDB:1J8K; PDB:1O9A; PDB:1OWW; PDB:1Q38; PDB:1QGB; PDB:1QO6; PDB:1TTF; PDB:1TTG; PDB:2FN2; PDB:2FNB; UniProtKB/Swiss-Prot:P02751	GO:6953(acute-phase response); GO:7155(cell adhesion); GO:16477(cell migration); GO:9611(response to wounding); GO:7169(transmembrane receptor protein tyrosine kinase signaling pathway)	GO:5793(ER-Golgi intermediate compartment); GO:5576(extracellular region); GO:5578(proteinaceous extracellular matrix)	GO:5518(collagen binding); GO:5201(extracellular matrix structural constituent); GO:8201(heparin binding)	NM_002026; NM_054034	Hs.203717
0.103	AI589086	LAPTM5	Lysosomal associated multispanning membrane protein 5	14.0542	P	285.3	1.44156	P	44.4	201720_s_at	1p34	1					EST						Hs.371021
0.109	AI653240		wb44c02.x1 NCI_CGAP_GC6 Homo sapiens cDNA clone IMAGE:2308514 3', mRNA sequence.	5.72414	P	116.2	0.623377	A	19.2	240247_at	15q13.2	15					EST						Hs.510868
0.116	NM_000295	PI; A1A; AAT; PI1; A1AT; MGC9222; PRO2275; MGC23330	serpin peptidase inhibitor, clade A (alpha-1 antiproteinase, antitrypsin), member 1	105.468	P	2141	12.2825	P	378.3	202833_s_at	14q32.1	14		serine (or cysteine) proteinase inhibitor, clade A (alpha-1 antiproteinase, antitrypsin), member 1	Emphysema; Emphysema-cirrhosis; Hemorrhagic diathesis due to `antithrombin' Pittsburgh; Pulmonary disease, chronic obstructive, susceptibility to			GeneID:5265; HGNC:8941; HPRD:HPRD_02463; MIM:107400; GI:50363217; CCDS:CCDS9925.1	GO:6953(acute-phase response)	GO:5576(extracellular region); GO:5615(extracellular space)	GO:5515(protein binding); GO:4867(serine-type endopeptidase inhibitor activity)	NM_000295	Hs.525557
0.119	AF119873	PI; A1A; AAT; PI1; A1AT; MGC9222; PRO2275; MGC23330	serpin peptidase inhibitor, clade A (alpha-1 antiproteinase, antitrypsin), member 1	114.911	P	2332.7	13.6526	P	420.5	211429_s_at	14q32.1	14		PRO2275	Emphysema; Emphysema-cirrhosis; Hemorrhagic diathesis due to `antithrombin' Pittsburgh; Pulmonary disease, chronic obstructive, susceptibility to		HTC	GI:7770183	GO:6953(acute-phase response)	GO:5576(extracellular region); GO:5615(extracellular space)	GO:5515(protein binding); GO:4867(serine-type endopeptidase inhibitor activity)	NM_000295; NM_001002235; NM_001002236	Hs.525557
0.124	N71063	ADAMTS6	ADAM metallopeptidase with thrombospondin type 1 motif, 6	15.6059	P	316.8	1.94156	P	59.8	237411_at	5q12	5					EST						Hs.482291
0.127	NM_006762	MGC125860; MGC125861	lysosomal associated multispanning membrane protein 5	24.67	P	500.8	3.12662	P	96.3	201721_s_at	1p34	1		Lysosomal associated multispanning membrane protein 5				GeneID:7805; HGNC:29612; HPRD:HPRD_03280; MIM:601476; GI:5803056; CCDS:CCDS337.1	GO:6810(transport)	GO:5887(integral to plasma membrane); GO:5764(lysosome); GO:16020(membrane)		NM_006762	Hs.371021
0.129	N90191	CCNB1	Cyclin B1	17.7291	P	359.9	2.29545	P	70.7	228729_at	5q12	5					EST						Hs.23960
0.132	L37882	FZD2	frizzled homolog 2 (Drosophila)	125.537	P	2548.4	16.5714	P	510.4	210220_at	17q21.1	17		frizzled 2		development	frizzled gene; polarity gene	GI:736679	GO:7186(G-protein coupled receptor protein signaling pathway); GO:16055(Wnt receptor signaling pathway); GO:7267(cell-cell signaling); GO:30855(epithelial cell differentiation); GO:7164(establishment of tissue polarity); GO:7275(multicellular organismal development)	GO:5887(integral to plasma membrane); GO:16020(membrane)	GO:4930(G-protein coupled receptor activity); GO:4926(non-G-protein coupled 7TM receptor activity); GO:5515(protein binding); GO:4872(receptor activity)	NM_001466	Hs.142912
0.133	AI692523	SLIT2	Slit homolog 2 (Drosophila)	9.59606	P	194.8	1.27922	P	39.4	230130_at	4p15.2	4					EST						Hs.29802
0.135	BE542323	VGLL1	Vestigial like 1 (Drosophila)	5.19705	P	105.5	0.701299	P	21.6	215729_s_at	Xq26.3	23					EST						Hs.496843
0.142	NM_002318	LOR2; WS9-14	lysyl oxidase-like 2	50.8177	P	1031.6	7.19805	P	221.7	202998_s_at	8p21.3-p21.2	8		lysyl oxidase-like 2 precursor				GeneID:4017; HGNC:6666; HPRD:HPRD_09446; MIM:606663; GI:4505011; CCDS:CCDS34864.1	GO:7568(aging); GO:7155(cell adhesion); GO:6464(protein modification process)	GO:5615(extracellular space); GO:16020(membrane)	GO:5507(copper ion binding); GO:9055(electron carrier activity); GO:46872(metal ion binding); GO:4720(protein-lysine 6-oxidase activity); GO:5044(scavenger receptor activity)	NM_002318	Hs.626637
[truncated: 450 more rows]
